# Supplementary material for: The Colorectal Cancer Gut Environment Regulates Activity of the Microbiome and Promotes the Multidrug Resistant Phenotype of ESKAPE and Other Pathogens
Source: mSphere. 2023 Feb 27;8(2):e00626-22. doi: 10.1128/msphere.00626-22 (PMC10117110; doi:10.1128/msphere.00626-22)
Supplement: DATA SET S1 [file msphere.00626-22-s0004.xlsx]

## Sheet: Data Set 1, Tab1
#Sample_name	Total_reads	Combined_reads	Uncombined_reads	Percent_combined(%)	Combined_base(bp)	Min_len(bp)	Max_len(bp)	Avg_len(bp)	Qualified(#)	Nochime(#)	Base(nt)	Q20	Q30	GC%	Effective%
V293	180723	167197	13526	92.52	68888882	188	430	412	164569	139536	57511500	98.46	94.97	53.64	77.21
V294	174872	162799	12073	93.1	66452275	259	430	408	160532	123679	50482352	98.48	95.07	53.15	70.73
V295	180908	167859	13049	92.79	68445516	242	430	408	165492	137070	55872904	98.51	95.14	53.39	75.77
V296	171632	159626	12006	93	65087745	315	430	408	157359	132543	54015175	98.51	95.13	53.19	77.23
V297	173296	161460	11836	93.17	65902829	96	430	408	159244	130242	53157213	98.52	95.14	53.78	75.16
V298	184269	166968	17301	90.61	68880526	223	430	413	163808	113436	46813508	98.25	94.54	53.48	61.56
V299	176609	163222	13387	92.42	66999027	259	430	410	160669	118381	48586077	98.46	94.96	52.37	67.03
V300	187354	168065	19289	89.7	69372180	244	430	413	164776	118271	48829330	98.29	94.59	52.13	63.13
V301	183347	168088	15259	91.68	69143240	258	430	411	165195	112081	46113234	98.39	94.85	53.07	61.13
V302	177037	163535	13502	92.37	67288005	259	430	411	160896	113084	46525787	98.44	94.92	52.1	63.88
CRC275	187693	178465	9228	95.08	73466305	245	430	412	176009	132402	54518907	98.56	95.21	53.35	70.54
CRC276	182926	164441	18485	89.89	67598178	223	430	411	161345	110699	45528195	98.18	94.32	52.77	60.52
CRC277	175527	159164	16363	90.68	65787913	246	430	413	156295	111284	45943463	98.3	94.55	52.27	63.4
CRC278	181484	159716	21768	88.01	66049864	244	430	414	156531	113251	46865433	98.14	94.22	51.37	62.4
CRC279	188156	172800	15356	91.84	70855062	220	430	410	169966	125258	51362709	98.41	94.92	52.84	66.57
CRC280	180516	167776	12740	92.94	68622145	264	430	409	165153	117012	47868594	98.43	94.91	52.89	64.82
CRC281	187710	171186	16524	91.2	71869879	238	430	420	167736	128466	53969834	98.28	94.52	51.64	68.44
CRC282	175956	159324	16632	90.55	65511720	220	430	411	156619	115963	47690562	98.27	94.49	52.24	65.9
CRC283	174787	160424	14363	91.78	65960123	122	430	411	157965	120627	49561790	98.43	94.89	54.77	69.01
CRC284	178993	161533	17460	90.25	66156283	64	430	410	159968	139943	57347933	98.22	94.31	53.37	78.18
#Total	3603795	3303648	300147	91.679	1358337697	64	430	411

## Sheet: Data Set 1, Tab2
Organism Name	baseMean	controlMean	experimentalMean	log2FoldChange	lfcSE	stat	pvalue	BHpadj
Citreicella sp.	936.726	11.3983	1862.05	7.34564	1.14595	6.4101	1.45421e-10	5.33258e-07
Roseburia faecis	21910.5	41218.8	2602.25	-3.98542	0.647517	-6.15492	7.51158e-10	1.37725e-06
Ruminococcus callidus	19335.4	35777.9	2892.98	-3.62816	0.662571	-5.47588	4.35335e-08	5.32124e-05
Sutterella	11086.9	21893.8	2992.55	-6.28889	1.20252	-5.22975	1.69744e-07	0.000155613
Vibrio parahaemolyticus	3370.4	479.078	6261.72	3.70755	0.734132	5.05025	4.41243e-07	0.000323608
Roseburia intestinalis	29650.5	54612	4689	-3.54175	0.725739	-4.88019	1.05982e-06	0.000529379
Ruminococcus bicirculans	14131	25000	3261.98	-2.93788	0.603958	-4.86439	1.14812e-06	0.000529379
Bifidobacterium adolescentis	2453.12	4354.05	552.183	-2.97954	0.612669	-4.86322	1.1549e-06	0.000529379
Staphylococcus hominis	69.8844	11.1222	128.647	3.51118	0.743039	4.72543	2.29631e-06	0.000935618
Streptomyces albus	183.916	339.725	28.1084	-3.5785	0.762695	-4.69192	2.70653e-06	0.000992485
Lachnospira pectinoschiza	3803.66	6189.19	1418.12	-2.12569	0.458513	-4.63605	3.55124e-06	0.0011395
Necropsobacter rosorum	84.9209	998.528	46.153	-3.66137	0.791486	-4.62595	3.72892e-06	0.0011395
Pseudomonas aeruginosa	296.533	78.7857	514.281	2.71185	0.593796	4.56698	4.94809e-06	0.00139574
Anthococcus sp.	98.7291	178.376	19.0826	-3.18644	0.710945	-4.48198	7.39545e-06	0.00193708
Parvimonas	17.2323	2.00296	32.4616	3.93578	0.892125	4.41169	1.02569e-05	0.00250746
Eubacterium rectale	19426	34099.6	4752.51	-2.84301	0.654317	-4.345	1.39279e-05	0.00293316
Synergistaceae	156.219	33.1685	279.27	3.07058	0.70983	4.3258	1.51977e-05	0.00293316
Bifidobacterium angulatum	123.256	200.164	46.3474	-2.1707	0.497701	-4.36146	1.29197e-05	0.00293316
Caulobacteraceae bacterium	77.2455	134.246	20.2445	-2.70619	0.624286	-4.33485	1.45859e-05	0.00293316
Sutterella sp.	3235.38	6249.11	1101.75	-4.81642	1.11803	-4.30796	1.64764e-05	0.00302096
Ruminococcus	118.243	213.642	22.8451	-3.20675	0.752541	-4.26123	2.03303e-05	0.00355005
Oleiphilus messinensis	21.2346	36.4804	5.98886	-2.57697	0.620997	-4.14972	3.32876e-05	0.00554844
Prevotellamassilia timonensis	4916.49	35463.6	2288.53	-3.28056	0.817188	-4.01446	5.95828e-05	0.00910375
Lactococcus	21.4139	6.38275	36.445	2.52426	0.62731	4.02395	5.72306e-05	0.00910375
Romboutsia timonensis	1466.48	2585.92	347.028	-2.89555	0.730526	-3.96366	7.38108e-05	0.0108266
Streptococcus parasanguinis	1124.28	227.339	2021.21	3.15218	0.799134	3.94449	7.99693e-05	0.0109203
Parvimonas micra	206.068	64.1454	347.99	2.44599	0.620308	3.94319	8.04059e-05	0.0109203
Klebsiella	311.222	52.139	570.305	3.44844	0.888141	3.88276	0.000103278	0.0135257
Coprococcus eutactus	13767.5	23240.9	4294.19	-2.43624	0.631241	-3.85944	0.000113646	0.0143704
Streptomyces niveiscabiei	61.922	117.253	6.5911	-4.12221	1.07152	-3.84708	0.000119533	0.0146109
Eubacterium uniforme	818.883	1244.79	392.974	-1.65925	0.440814	-3.76405	0.00016718	0.0197758
Flavobacterium hercynium	11.6283	20.2257	3.03102	-2.62932	0.70063	-3.75279	0.000174877	0.0200398
Inediibacterium massiliense	1192.71	578.628	1806.8	1.64064	0.440016	3.7286	0.000192548	0.0213962
Thermoanaerobaculum aquaticum	150.587	40.9532	260.221	2.66291	0.725572	3.67009	0.000242469	0.0240306
Streptococcus gordonii	101.213	36.1053	166.32	2.20127	0.598603	3.67734	0.000235676	0.0240306
Streptococcus porci	66.7134	16.9624	116.464	2.77957	0.756373	3.67487	0.000237968	0.0240306
Bifidobacterium minimum	37.6727	60.229	15.1164	-2.0786	0.565166	-3.67786	0.000235195	0.0240306
Roseburia inulinivorans	13307.8	20427.3	6188.4	-1.72278	0.470941	-3.65816	0.000254036	0.0245144
Gemella sanguinis	126.35	39.6927	213.007	2.43634	0.6687	3.6434	0.000269059	0.0252985
Bacteroides plebeius	35186.3	65061.9	5310.74	-3.61522	0.994662	-3.63462	0.000278391	0.025346
Mogibacterium timidum	167.166	79.7895	254.542	1.67302	0.460882	3.63003	0.000283388	0.025346
Pseudobutyrivibrio xylanivorans	695.006	1069.44	320.575	-1.7342	0.479033	-3.62021	0.000294366	0.025701
Arcticibacter eurypsychrophilus	43.1747	11.079	75.2703	2.75481	0.763357	3.60881	0.00030761	0.0262327
Bifidobacterium breve	604.013	977.67	950.633	-2.08856	0.583024	-3.58229	0.000340602	0.026856
Clostridium oryzae	626.448	972.893	280.004	-1.79247	0.501667	-3.57302	0.000352888	0.026856
Bradyrhizobium valentinum	39.542	6.54351	72.5405	3.45441	0.967214	3.5715	0.000354937	0.026856
Leptospira broomii	12.0039	2.96089	21.0469	2.65773	0.741428	3.58462	0.000337575	0.026856
Aggregatibacter sp.	15.5522	27.2943	3.81001	-2.78564	0.7788	-3.57683	0.000347782	0.026856
Prevotellaceae	20.8083	38.1329	3.48364	-3.69523	1.03548	-3.56862	0.000358861	0.026856
Paraprevotella xylaniphila	2479.79	21130.7	1182.96	-2.50869	0.708419	-3.54125	0.000398238	0.0280834
Eubacterium ventriosum	2753.37	4471.89	1034.85	-2.11077	0.595849	-3.54246	0.000396413	0.0280834
Micromonospora globosa	12.8035	23.621	1.98605	-3.48391	0.983724	-3.54155	0.000397779	0.0280834
Belnapia moabensis	8.73308	15.8096	1.65654	-3.13055	0.887307	-3.52815	0.000418474	0.0289537
Bifidobacterium pseudocatenulatum	507.424	850.466	164.383	-2.37676	0.675006	-3.5211	0.000429755	0.029058
Porphyromonas bennonis	85.9479	131.662	40.2334	-1.72862	0.491451	-3.51738	0.000435831	0.029058
Holdemania filiformis	1922.92	720.552	3125.29	2.1167	0.606641	3.48921	0.000484451	0.0302807
Granulicella tundricola	12.7466	4.40173	21.0915	2.18622	0.626403	3.49012	0.00048281	0.0302807
Haemophilus parasuis	13.7993	20.6176	6.98093	-1.56641	0.448242	-3.49456	0.000474839	0.0302807
Hahella chejuensis	10.5797	18.4839	2.67559	-2.66522	0.764177	-3.4877	0.0004872	0.0302807
Lactobacillus rossiae	248.166	89.3724	1397.68	2.18264	0.635269	3.43577	0.00059087	0.036112
Megamonas sp.	133.273	1541.1	481.028	-2.05995	0.604967	-3.40507	0.000661476	0.0373174
Pseudobutyrivibrio	126.864	187.404	66.3242	-1.492	0.437431	-3.41082	0.000647669	0.0373174
Thermotoga profunda	32.6213	15.1491	50.0936	1.64868	0.482275	3.41855	0.000629562	0.0373174
Paenarthrobacter nicotinovorans	9.82888	3.11639	16.5414	2.23344	0.654708	3.41136	0.000646396	0.0373174
Pseudomonas citronellolis	19.6741	36.4915	2.8567	-3.56927	1.04696	-3.40918	0.000651579	0.0373174
Bacteroides mediterraneensis	6554.15	34256.7	2015.66	-2.46133	0.723735	-3.40088	0.000671705	0.0373204
Roseburia	419.556	677.226	161.886	-2.07476	0.611279	-3.39413	0.000688474	0.037471
Paenibacillus barengoltzii	36.2127	54.4308	17.9946	-1.55601	0.458783	-3.3916	0.000694854	0.037471
Veillonella magna	233.226	94.2132	372.238	1.97027	0.583034	3.37933	0.000726617	0.038616
Barnesiella viscericola	1338.98	1972.46	705.496	-1.48061	0.43905	-3.3723	0.000745425	0.0390496
Streptococcus pneumoniae	4806.75	1809.08	7804.42	2.10917	0.628678	3.35493	0.000793848	0.0393384
Timonella senegalensis	11.9058	2.57436	21.2373	2.80146	0.832791	3.36394	0.000768382	0.0393384
Parageobacillus genomosp.	12.1599	4.85796	19.4619	1.9694	0.585801	3.36189	0.000774117	0.0393384
Paenibacillus jilunlii	34.8867	55.218	14.5554	-1.84917	0.55085	-3.35694	0.000788092	0.0393384
Streptococcus mitis	214.225	80.7548	347.695	2.1104	0.630015	3.34977	0.000808794	0.0395447
Streptomyces mangrovisoli	84.9283	159.162	10.6946	-3.86453	1.15547	-3.34455	0.000824151	0.0397653
Alloprevotella tannerae	1401.03	2357.61	444.443	-2.40817	0.721933	-3.33572	0.000850784	0.0404119
Ornithinibacillus californiensis	34.9884	12.3935	57.5833	2.21302	0.664001	3.33286	0.000859594	0.0404119
Anaeromassilibacillus sp.	43216.8	68004.5	18429.1	-1.88359	0.566888	-3.32269	0.000891551	0.0411169
Mogibacterium sp.	99.5089	53.7284	145.289	1.41998	0.428586	3.31318	0.000922431	0.0411169
Kangiella aquimarina	35.1828	7.70241	62.6632	2.99979	0.906822	3.30803	0.000939546	0.0411169
Fictibacillus phosphorivorans	146.587	250.885	42.2883	-2.55297	0.771808	-3.30778	0.000940388	0.0411169
Rickettsiales bacterium	22.3684	36.6712	26.386	-2.14535	0.648247	-3.30947	0.000934732	0.0411169
Lactobacillus nasuensis	11.0321	6.61229	15.452	1.29143	0.390865	3.30402	0.000953079	0.0411169
Nonomuraea coxensis	16.6252	27.8029	5.44738	-2.25417	0.681942	-3.30551	0.000948034	0.0411169
Haemophilus parainfluenzae	1018.94	1762.53	275.346	-2.67872	0.812689	-3.29612	0.000980306	0.0417998
Eggerthella lenta	813.164	261.689	1364.64	2.38263	0.724222	3.28992	0.00100217	0.0422409
Holdemania	312.885	124.013	501.757	2.01151	0.61337	3.27944	0.00104014	0.0433429
Rothia	24.0721	11.1589	36.9853	1.69741	0.518585	3.27316	0.00106352	0.0433887
Sphingopyxis sp.	39.7321	65.8087	13.6555	-2.23956	0.684433	-3.27214	0.00106737	0.0433887
Candidatus Liberibacter	11.8878	21.5959	2.17963	-3.1892	0.975389	-3.26967	0.00107673	0.0433887
Prevotella marshii	516.361	4019.39	464.463	-2.23977	0.686253	-3.26376	0.00109944	0.0434699
Maribacter forsetii	8.44003	14.9213	1.95871	-2.76368	0.846979	-3.26298	0.00110245	0.0434699
Cellulomonas carbonis	58.743	49.3318	659.835	3.2072	0.983945	3.25953	0.00111596	0.0435345
Eubacterium hallii	5938.66	9122.01	2755.3	-1.72708	0.533513	-3.23717	0.0012072	0.044715
Mogibacterium	335.314	193.145	477.483	1.30081	0.401702	3.23824	0.00120268	0.044715
Pseudobutyrivibrio sp.	455.883	620.909	290.857	-1.08583	0.334686	-3.24432	0.00117729	0.044715
Streptococcus infantis	72.3751	22.8987	121.851	2.40491	0.741432	3.24361	0.00118025	0.044715
Anaeromyxobacter dehalogenans	20.1362	34.1024	6.17003	-2.37585	0.733234	-3.24023	0.00119433	0.044715
Streptococcus dysgalactiae	42.4761	21.0017	63.9504	1.61491	0.499739	3.2315	0.00123142	0.0451561
Pleomorphomonas oryzae	18.425	31.4368	5.41319	-2.65314	0.823639	-3.22124	0.00127638	0.0463416
Kluyvera ascorbata	21.8365	6.52362	37.1494	2.48916	0.774226	3.21504	0.00130428	0.0468903
Pseudothermotoga thermarum	82.3588	29.1142	135.603	2.21324	0.690846	3.20367	0.0013569	0.046941
Pectobacterium betavasculorum	16.2368	2.53385	29.9397	3.52449	1.09983	3.20457	0.00135266	0.046941
Actinoalloteichus	8.91668	1.95658	15.8768	2.93582	0.915508	3.20677	0.00134235	0.046941
Aggregatibacter aphrophilus	35.7374	59.1438	12.331	-2.24483	0.700287	-3.20559	0.00134787	0.046941
Brevibacterium halotolerans	11.0281	3.81577	18.2405	2.2401	0.701248	3.19444	0.00140102	0.0480144
Acholeplasma granularum	143.537	53.9525	233.122	2.10513	0.660756	3.18594	0.00144285	0.0483463
Virgibacillus alimentarius	13.6436	6.99411	20.2931	1.56815	0.491745	3.18896	0.00142787	0.0483463
Microbulbifer thermotolerans	13.4621	23.6972	3.22709	-2.68001	0.841676	-3.18414	0.00145185	0.0483463
Micromonospora echinospora	10.8245	18.9975	2.65153	-2.73217	0.858677	-3.18184	0.00146344	0.0483463
Odoribacter laneus	707.395	1038.38	2027.52	-1.4633	0.461076	-3.17366	0.00150532	0.0486829
Sphingomonas sp.	240.161	364.097	116.226	-1.64689	0.519529	-3.16996	0.00152459	0.0486829
Aquimarina sp.	8.83999	9.52772	14.5476	2.22321	0.701428	3.16955	0.00152674	0.0486829
Marinobacter subterrani	8.88643	16.0623	1.71057	-3.08475	0.971944	-3.17379	0.00150461	0.0486829
Slackia piriformis	756.789	1275.78	237.796	-2.42194	0.766638	-3.15917	0.00158221	0.0498497
Oceanobacillus manasiensis	13.8677	4.94288	22.7926	2.17332	0.688275	3.15764	0.00159051	0.0498497
Eggerthella	1477.3	437.194	2517.41	2.5256	0.802355	3.14773	0.00164543	0.0502442
Clostridium neonatale	338.59	455.105	591.5	-1.02421	0.325689	-3.14474	0.00166234	0.0502442
Lachnobacterium bovis	707.993	954.984	461.001	-1.04695	0.332603	-3.14776	0.00164529	0.0502442
Legionella steigerwaltii	27.0758	44.8126	9.33897	-2.2657	0.720169	-3.14607	0.00165483	0.0502442
Kordiimonas gwangyangensis	35.7535	62.486	9.02097	-2.78365	0.885634	-3.14311	0.00167161	0.0502442
Lactobacillus camelliae	20.683	12.8233	28.5427	1.15345	0.367276	3.14056	0.00168625	0.0502721
Dehalogenimonas formicexedens	25.3842	11.9687	38.7997	1.69863	0.541483	3.13699	0.00170694	0.0504786
Campylobacter insulaenigrae	9.59575	16.7644	2.42713	-2.75521	0.879015	-3.13443	0.00172186	0.0505124
Streptococcus cristatus	58.642	24.0976	93.1864	1.95644	0.625768	3.12645	0.00176929	0.0514918
Gemmiger formicilis	19738.9	28942.7	26160.9	-1.45806	0.468323	-3.11336	0.00184968	0.0523678
Tannerella sp.	3306.18	4939.74	1672.61	-1.56272	0.501874	-3.11376	0.00184718	0.0523678
Candidatus Desulfofervidus	69.8054	27.1569	112.454	2.04191	0.655076	3.11706	0.00182666	0.0523678
Paracoccus aminovorans	9.75635	16.9961	2.5166	-2.70033	0.867637	-3.11228	0.00185651	0.0523678
Nitratireductor basaltis	29.0884	49.4019	8.77483	-2.49811	0.804717	-3.10433	0.00190708	0.0533836
Azoarcus toluclasticus	9.6513	93.7516	3.90222	-1.90319	0.61449	-3.09718	0.00195373	0.0542753
Faecalibacterium prausnitzii	536264	882761	189767	-2.2178	0.725351	-3.05756	0.00223146	0.0557934
Clostridium spiroforme	4739.02	7942.05	12556.8	-2.37038	0.775427	-3.05687	0.0022366	0.0557934
Paraprevotella clara	4737.03	37343.8	2794.94	-2.43642	0.796214	-3.06001	0.00221332	0.0557934
Collinsella	1051.13	956.082	1729.57	2.21466	0.723866	3.05949	0.00221717	0.0557934
Coprobacter fastidiosus	2072.84	3257.83	887.858	-1.87544	0.611531	-3.06679	0.00216368	0.0557934
Megamonas	210.33	4878.26	499.875	-2.4142	0.783538	-3.08116	0.00206198	0.0557934
Lactobacillus ruminis	405.749	606.57	204.929	-1.56891	0.510913	-3.0708	0.00213486	0.0557934
Haemophilus	554.132	952.388	155.875	-2.60992	0.852817	-3.06036	0.00221072	0.0557934
Thermoactinomyces sp.	65.4255	37.3893	93.4617	1.30755	0.426012	3.06929	0.00214571	0.0557934
Thioalkalivibrio sp.	42.1565	56.8699	90.3941	-1.04498	0.341381	-3.06104	0.00220571	0.0557934
Haemophilus sp.	281.355	479.268	83.441	-2.51892	0.816967	-3.08325	0.00204751	0.0557934
Marinilabilia salmonicolor	139.509	205.165	73.8525	-1.46366	0.475505	-3.07811	0.00208321	0.0557934
Vaginella massiliensis	30.405	12.5619	48.2482	1.92133	0.626613	3.06622	0.00216782	0.0557934
Lactobacillus vaccinostercus	29.5257	11.7647	47.2867	1.99992	0.650634	3.0738	0.00211349	0.0557934
Alistipes inops	302.94	559.597	46.2835	-3.59059	1.16902	-3.07145	0.00213024	0.0557934
Klebsiella variicola	216.428	56.1892	376.668	2.73961	0.898149	3.05029	0.00228623	0.0564996
Enterobacter lignolyticus	45.6908	13.5797	77.802	2.47003	0.810367	3.04804	0.0023034	0.0564996
Desulfonatronum thioautotrophicum	28.902	42.7167	15.0873	-1.53075	0.502375	-3.04703	0.00231114	0.0564996
Xenorhabdus	181.751	52.124	311.377	2.57099	0.845209	3.04184	0.00235136	0.0571022
Mycoplasma pneumoniae	11.2762	2.72159	19.8309	2.82737	0.932765	3.03117	0.00243605	0.0587697
Bifidobacterium bombi	13.0066	19.8799	6.13332	-1.60398	0.529764	-3.02772	0.00246406	0.059057
Psychromonas aquimarina	9.15415	15.0508	3.25747	-2.579	0.85308	-3.02317	0.00250144	0.0595636
Bacillus campisalis	25.5618	14.3023	36.8213	1.29258	0.428061	3.01962	0.00253089	0.0598759
Paenibacillus beijingensis	46.7249	31.9041	61.5457	0.979793	0.325219	3.01271	0.00258923	0.0604758
Micromonospora sp.	158.49	264.493	52.4871	-2.36293	0.784187	-3.01322	0.00258496	0.0604758
Rufibacter sp.	28.8914	18.074	39.7089	1.02993	0.342294	3.0089	0.00262198	0.0608531
Clostridium leptum	7154.37	10298.9	4009.86	-1.36052	0.452474	-3.00686	0.00263965	0.060878
Muribaculum sp.	61.5486	407.566	107.066	2.74696	0.914248	3.00461	0.00265921	0.0609458
Bacillus cereus	3207.78	1499.14	4916.42	1.71354	0.571562	2.998	0.00271761	0.0612104
Porphyromonas catoniae	121.415	186.065	56.7646	-1.75161	0.584623	-2.99614	0.00273416	0.0612104
Eggerthellaceae	34.2193	12.9797	55.4589	2.09872	0.699863	2.99876	0.00271084	0.0612104
Rhodoblastus acidophilus	18.5425	30.3811	6.70386	-2.12675	0.709917	-2.99577	0.00273752	0.0612104
Actinomyces israelii	15.7239	6.28855	25.1593	1.8582	0.62234	2.98583	0.00282807	0.0628518
bacterium MS4	2812.95	3909.21	1716.69	-1.18709	0.398376	-2.97983	0.00288407	0.0637102
Haemophilus influenzae	237.932	392.938	82.925	-2.24995	0.758271	-2.96721	0.00300511	0.0659865
Staphylococcus aureus	451.138	219.863	682.414	1.62932	0.550679	2.95874	0.00308899	0.0674245
Ruthenibacterium lactatiformans	3327.16	1926.04	4728.29	1.29599	0.438543	2.95521	0.00312458	0.0675052
Pasteurellaceae	22.1439	38.089	6.19882	-2.6357	0.892029	-2.95472	0.0031295	0.0675052
Klebsiella aerogenes	871.063	272.761	1469.37	2.42923	0.824769	2.94534	0.003226	0.0675985
Anaerostipes sp.	1745.98	2379.72	1112.25	-1.09819	0.372032	-2.95186	0.00315868	0.0675985
Lachnospira multipara	585.244	802.61	367.878	-1.11857	0.379442	-2.94792	0.00319917	0.0675985
Actinomyces dentalis	33.5098	13.8529	53.1668	1.94765	0.660919	2.94689	0.00320992	0.0675985
Bacillus novalis	20.366	11.7256	29.0063	1.37404	0.465851	2.94952	0.00318273	0.0675985
Subdoligranulum variabile	5852.4	8087.6	9283.52	-1.16128	0.395001	-2.93995	0.00328263	0.0683944
Petrotoga mobilis	39.2448	19.4629	59.0267	1.6145	0.549742	2.93683	0.00331583	0.0685652
Actinotignum urinale	8.64685	3.93052	13.3632	1.86065	0.633806	2.93568	0.00332823	0.0685652
Candidatus Saccharibacteria	29.2141	10.6377	47.7905	2.07106	0.706308	2.93223	0.0033654	0.0689436
Alloprevotella rava	1646.18	2848.07	444.29	-2.6805	0.920959	-2.91055	0.00360794	0.0730957
Fulvivirga imtechensis	75.2937	119.45	31.1375	-1.93151	0.663421	-2.91144	0.00359772	0.0730957
Staphylococcus saprophyticus	350.512	122.06	578.964	2.2485	0.77634	2.89628	0.0037761	0.0760822
Eubacterium plexicaudatum	985.886	1324.92	646.85	-1.0367	0.358272	-2.8936	0.00380851	0.0763158
Ruminiclostridium sp.	25.5604	39.747	11.3737	-1.71095	0.591916	-2.89054	0.00384583	0.0766449
Elusimicrobium minutum	90.8117	127.166	54.4569	-1.20398	0.416832	-2.8884	0.00387204	0.0767502
Anaeromassilibacillus	474.031	736.432	211.63	-1.7957	0.622295	-2.88561	0.00390656	0.0768157
Chryseobacterium gleum	10.6413	16.2959	91.3614	-1.80309	0.625043	-2.88475	0.00391725	0.0768157
Thermoanaerobacter siderophilus	11.4909	6.97508	16.0068	1.17189	0.406645	2.88186	0.00395336	0.0771115
Actinomyces graevenitzii	41.6514	17.5034	65.7993	1.89755	0.658975	2.87954	0.00398252	0.0772693
Asticcacaulis biprosthecium	14.0849	18.6825	22.159	1.88305	0.655829	2.87126	0.00408844	0.0789069
Escherichia	1007.27	238.982	1775.55	2.89147	1.00807	2.86833	0.00412649	0.0792243
Klebsiella michiganensis	83.3508	33.7249	132.977	1.95379	0.684808	2.85305	0.00433023	0.0827028
Caldisalinibacter kiritimatiensis	444.497	217.852	671.142	1.62448	0.569942	2.85025	0.0043685	0.0830016
Faecalibacterium	10555.5	16640.7	4470.2	-1.89706	0.667018	-2.84409	0.00445388	0.0836635
Culturomica massiliensis	688.43	1035.8	341.057	-1.60818	0.565854	-2.84204	0.00448261	0.0836635
Parvimonas sp.	136.169	81.2277	191.111	1.24172	0.436404	2.84536	0.00443619	0.0836635
Colwellia sediminilitoris	24.8882	897.348	6.31678	-3.50962	1.23527	-2.84119	0.00449461	0.0836635
Desulfovibrio magneticus	42.1726	60.6865	23.6587	-1.40189	0.493975	-2.83798	0.00453996	0.084081
Spirochaeta africana	34.343	52.0817	16.6042	-1.59162	0.562559	-2.82925	0.00466567	0.085975
Methyloferula stellata	8.70381	13.3516	4.056	-1.84193	0.652904	-2.82113	0.00478546	0.0877415
Prevotella bivia	2553.14	4260.94	12155.6	-2.33428	0.828379	-2.81789	0.00483407	0.0881917
Thioploca ingrica	18.2298	28.4234	8.03615	-1.76226	0.625776	-2.81612	0.0048608	0.0882404
Lysinibacillus xylanilyticus	17.9795	10.0319	25.9272	1.45679	0.518914	2.80738	0.00499463	0.0902232
Pseudorhizobium pelagicum	8.96639	16.2382	1.69462	-3.13899	1.11978	-2.80323	0.00505929	0.0909432
Acholeplasma equifetale	158.234	58.7952	257.673	2.12927	0.761136	2.79749	0.00515007	0.0921234
Clostridium kluyveri	210.499	126.107	294.891	1.23068	0.440445	2.79417	0.00520337	0.092343
Desulfurispora thermophila	163.105	84.4033	241.806	1.52091	0.544431	2.79359	0.00521271	0.092343
Streptococcus agalactiae	345.827	164.712	526.941	1.68192	0.60283	2.79004	0.00527014	0.0924148
Klebsiella quasipneumoniae	285.606	103.413	467.798	2.17501	0.780672	2.78608	0.00533501	0.0924148
Ammonifex degensii	95.5116	56.9406	134.082	1.24028	0.445489	2.78408	0.00536797	0.0924148
Treponema caldarium	82.5652	119.672	45.4585	-1.38166	0.49491	-2.79174	0.00524249	0.0924148
Staphylococcus pasteuri	23.0736	11.362	34.7851	1.62126	0.581634	2.78742	0.00531293	0.0924148
Pseudorhodoplanes sinuspersici	10.1689	16.1609	4.17677	-1.91782	0.68862	-2.78501	0.00535258	0.0924148
Pedobacter steynii	20.7698	32.0979	9.44179	-1.71219	0.616073	-2.7792	0.00544933	0.0933771
Orenia marismortui	210.257	316.704	103.81	-1.59764	0.575519	-2.776	0.00550324	0.0938623
Oceanobacillus rekensis	25.2046	14.7871	35.6221	1.25597	0.452874	2.77334	0.00554841	0.0941945
Thermotoga caldifontis	26.6159	14.5737	38.6581	1.35988	0.491116	2.76895	0.0056237	0.0945969
Pontibacter roseus	10.3478	16.9099	3.78584	-2.0671	0.746124	-2.77045	0.00559794	0.0945969
Actinomyces cardiffensis	29.9358	12.6774	47.1942	1.92008	0.696421	2.75708	0.00583206	0.0972099
Pyramidobacter	14.8934	4.92389	24.8629	2.27724	0.825662	2.75807	0.00581432	0.0972099
Barnesiella sp.	13556.6	19716.3	7396.84	-1.41468	0.514071	-2.75192	0.00592469	0.0975064
Streptococcus sanguinis	96.0128	51.3841	236.986	1.45418	0.528579	2.75112	0.00593916	0.0975064
Acholeplasma laidlawii	125.553	49.2111	201.894	2.03179	0.739518	2.74745	0.00600612	0.0975064
Anaerobiospirillum succiniciproducens	56.3274	252.325	31.3368	-1.33105	0.483257	-2.75432	0.00588135	0.0975064
Trichococcus collinsii	27.7712	35.5885	19.9539	-0.855856	0.311266	-2.7496	0.00596688	0.0975064
Xenococcus sp.	8.53799	81.444	3.86717	-1.6049	0.584179	-2.74727	0.00600939	0.0975064
Kibdelosporangium aridum	15.0521	6.05327	24.0509	1.96512	0.716147	2.74402	0.00606925	0.0976138
Halobacillus dabanensis	8.99653	5.16649	12.8266	1.3974	0.508998	2.7454	0.00604368	0.0976138
Clostridium perfringens	901.403	394.948	1407.86	1.83547	0.669581	2.74122	0.00612106	0.0980172
Sphaerochaeta globosa	225.75	311.116	140.384	-1.13661	0.414949	-2.73917	0.00615951	0.098204
Selenihalanaerobacter shriftii	69.225	42.7902	95.6598	1.16269	0.425713	2.73115	0.00631133	0.099329
Desulfotomaculum australicum	41.7969	28.8624	54.7315	0.945422	0.345858	2.73355	0.00626548	0.099329
Pseudonocardia acaciae	12.9128	6.40877	19.4169	1.58995	0.581972	2.73201	0.00629491	0.099329
Dictyoglomus thermophilum	39.3619	25.7446	52.9791	1.02397	0.375135	2.7296	0.00634122	0.0993728
Gabonia massiliensis	651.602	876.814	426.391	-1.03953	0.381855	-2.72231	0.00648277	0.0994657
Clostridium ventriculi	361.644	514.42	208.868	-1.29026	0.473521	-2.72481	0.00643384	0.0994657
Tidjanibacter massiliensis	300.856	492.899	108.813	-2.17732	0.798215	-2.72773	0.00637712	0.0994657
Streptococcus pyogenes	65.9168	33.3757	98.4579	1.5784	0.579108	2.72557	0.00641904	0.0994657
Gemella sp.	10.0455	4.50462	15.5864	1.90689	0.700351	2.72276	0.00647391	0.0994657
Streptococcus thermophilus	425.985	721.459	2640.95	1.65781	0.610124	2.71717	0.0065843	0.0999393
Dolosigranulum pigrum	18.8069	11.6114	26.0025	1.17817	0.433692	2.71661	0.0065954	0.0999393
Caulobacter vibrioides	8.20918	15.5401	12.2613	1.42172	0.522936	2.71872	0.00655347	0.0999393
Desulfuribacillus alkaliarsenatis	59.7664	38.1582	81.3747	1.10469	0.406922	2.71475	0.00663251	0.100088
Spirochaeta cellobiosiphila	72.0935	103.799	40.3883	-1.33435	0.492276	-2.71056	0.00671693	0.100108
Rhodobacteraceae bacterium	28.82	41.2049	39.9527	1.20784	0.445226	2.71287	0.00667025	0.100108
Fluoribacter dumoffii	33.7478	55.0946	12.4011	-2.16635	0.799605	-2.70928	0.00674302	0.100108
Phenylobacterium sp.	8.00096	13.4464	2.55548	-2.22374	0.820533	-2.71012	0.0067259	0.100108
Anaerosporobacter mobilis	975.677	1254.33	697.023	-0.844628	0.312851	-2.69977	0.00693864	0.100569
Burkholderia ubonensis	28.1325	40.1305	214.503	-1.30396	0.482981	-2.69982	0.0069378	0.100569
Desulfotomaculum gibsoniae	146.452	101.117	191.787	0.930571	0.344664	2.69994	0.00693525	0.100569
Porphyromonas canoris	44.2694	63.5987	24.94	-1.35173	0.499885	-2.70409	0.00684927	0.100569
Nakamurella lactea	7.95602	3.10846	12.8036	1.77585	0.656801	2.7038	0.00685524	0.100569
Mucilaginibacter pedocola	24.8607	38.217	11.5044	-1.69969	0.628783	-2.70314	0.0068687	0.100569
Amantichitinum ursilacus	12.5005	20.1769	4.82414	-2.01255	0.747627	-2.69191	0.00710432	0.102565
Coprothermobacter proteolyticus	17.0258	10.8975	23.1541	1.07927	0.401254	2.68973	0.00715101	0.102834
Leuconostoc gelidum	13.2647	5.81421	20.7153	1.66458	0.620184	2.684	0.00727462	0.103864
Formosa agariphila	33.6183	53.2644	13.9722	-2.06465	0.769306	-2.68379	0.00727929	0.103864
Francisella sp.	44.2931	64.8347	244.08	-1.44983	0.540575	-2.68201	0.00731817	0.104015
Idiomarina salinarum	10.7399	18.267	3.21278	-2.41292	0.901675	-2.67604	0.00744976	0.105476
Anaerostipes hadrus	2970.67	4516.86	1424.49	-1.66485	0.622641	-2.67386	0.00749842	0.105757
Ruminococcus albus	3853.71	5323.2	2384.23	-1.15808	0.434016	-2.66828	0.00762407	0.106708
Raoultella ornithinolytica	101.352	37.5859	165.117	2.12435	0.796143	2.66831	0.00762348	0.106708
Clostridium scindens	2136.87	977.528	3296.21	1.75405	0.658661	2.66306	0.00774336	0.107507
Millionella massiliensis	549.573	807.416	291.73	-1.46868	0.551997	-2.66067	0.00779845	0.107507
Fervidobacterium pennivorans	33.3498	16.1788	50.5208	1.63289	0.613516	2.66153	0.00777868	0.107507
Planktothrix paucivesiculata	10.9216	17.9753	3.86796	-2.27852	0.855728	-2.66267	0.00775243	0.107507
Thermonema rossianum	46.966	72.0005	21.9316	-1.71723	0.647024	-2.65405	0.00795331	0.109231
Clostridium bolteae	2591.32	1271.3	12939.7	1.62174	0.614096	2.64086	0.00826957	0.111079
Gemella	35.5398	18.5844	52.4952	1.52766	0.578234	2.64194	0.00824323	0.111079
Candidatus Accumulibacter	10.6666	15.3556	27.0125	-1.39394	0.527753	-2.64128	0.00825939	0.111079
Patulibacter minatonensis	13.9443	5.50206	22.3865	2.04148	0.772095	2.64408	0.00819135	0.111079
Sphingobium sp.	28.4689	42.7213	14.2165	-1.53224	0.579433	-2.64438	0.00818406	0.111079
Niastella koreensis	17.3769	24.1438	10.61	-1.15374	0.436229	-2.6448	0.00817396	0.111079
Carboxydothermus pertinax	135.602	70.1939	201.009	1.51888	0.576238	2.63585	0.00839258	0.112261
Aneurinibacillus migulanus	60.0762	37.9543	82.198	1.11579	0.423481	2.6348	0.00841878	0.112261
Lentimicrobium saccharophilum	95.3206	134.882	55.7593	-1.29712	0.492855	-2.63185	0.00849224	0.11283
Tamlana nanhaiensis	10.0689	15.6193	4.51847	-1.6981	0.64614	-2.62807	0.00858699	0.113677
Tyzzerella nexilis	690.099	381.792	998.406	1.38569	0.528131	2.62377	0.00869633	0.11459
Streptomyces olindensis	11.8656	25.0659	87.343	1.88276	0.717815	2.6229	0.00871843	0.11459
Dehalococcoides mccartyi	70.918	47.0938	94.7421	1.01441	0.387363	2.61875	0.00882526	0.115168
Thiothrix nivea	11.0018	17.5757	4.42797	-2.17205	0.829111	-2.61974	0.0087997	0.115168
Moorella thermoacetica	364.428	188.476	540.38	1.52054	0.58178	2.6136	0.00895951	0.116505
Desulfotomaculum acetoxidans	140.384	95.3226	185.446	0.970948	0.37213	2.60916	0.00907644	0.117195
Domibacillus antri	16.7222	8.29788	25.1466	1.58129	0.605802	2.61024	0.00904787	0.117195
Nitrosococcus oceani	30.4622	13.1359	47.7884	1.85956	0.713374	2.60671	0.00914178	0.117213
Bacillus timonensis	42.2211	60.8942	23.548	-1.3372	0.512866	-2.60731	0.00912569	0.117213
Flavobacterium flevense	8.76536	12.5384	4.99234	-1.20509	0.462895	-2.60338	0.00923084	0.117942
Tenacibaculum sp.	58.7528	89.389	28.1167	-1.68578	0.647954	-2.6017	0.00927622	0.118111
Bacillus acidiceler	23.8321	14.942	32.7223	1.14718	0.441755	2.59687	0.00940769	0.119355
Methylotenera sp.	13.3276	18.9575	7.69781	-1.49708	0.576747	-2.59573	0.00943906	0.119355
Parasutterella excrementihominis	7093.6	30701.9	5125.05	-2.62381	1.01269	-2.59094	0.00957145	0.120228
Clostridium algidicarnis	128.056	75.4769	180.634	1.26698	0.489019	2.59086	0.00957366	0.120228
Massiliomicrobiota timonensis	843.733	477.825	1209.64	1.33699	0.517067	2.58571	0.00971781	0.120389
Flavobacterium johnsoniae	17.9217	25.3002	39.8227	-1.29154	0.499054	-2.58798	0.0096541	0.120389
Dehalogenimonas alkenigignens	22.5595	13.3103	31.8087	1.2556	0.485131	2.58816	0.00964898	0.120389
Bifidobacterium magnum	35.3637	51.2117	19.5157	-1.45678	0.563355	-2.5859	0.00971259	0.120389
Bacillus nealsonii	21.1059	222.447	19.3481	-1.36235	0.527494	-2.58269	0.00980342	0.121041
Desulfovibrio hydrothermalis	14.9735	21.1144	8.83272	-1.31163	0.508603	-2.57888	0.00991211	0.121972
Sporosarcina koreensis	37.7096	24.615	50.8043	1.06375	0.412788	2.57699	0.00996654	0.122232
Eubacterium ramulus	4298.53	6517.33	2079.73	-1.64759	0.640083	-2.57403	0.0100523	0.122623
Thermoactinomyces vulgaris	69.2392	45.4923	92.9861	1.04583	0.406552	2.57243	0.0100987	0.122623
Azospirillum thiophilum	14.5177	22.5112	6.52415	-1.68843	0.65634	-2.57249	0.010097	0.122623
Francisella philomiragia	9.53944	15.2609	41.8814	-1.89501	0.737249	-2.57038	0.0101588	0.122945
Lactobacillus murinus	104.282	147.428	61.136	-1.28141	0.498992	-2.56799	0.0102289	0.122981
Ensifer sp.	21.1988	32.9967	9.40088	-1.77858	0.692441	-2.56856	0.0102122	0.122981
Paenibacillus daejeonensis	90.3677	58.0578	122.678	1.08056	0.421095	2.56608	0.0102854	0.123256
Methylobrevis pamukkalensis	8.86361	13.6478	4.07946	-2.47431	0.968242	-2.55546	0.0106047	0.126669
Veillonellaceae bacterium	137.836	200.786	74.8864	-1.41221	0.553684	-2.55058	0.0107544	0.12778
Lactobacillus johnsonii	67.3313	98.483	36.1797	-1.44149	0.565257	-2.55016	0.0107674	0.12778
Streptococcus vestibularis	130.809	50.6184	890.167	2.05972	0.809674	2.54389	0.0109625	0.128111
Pseudobutyrivibrio ruminis	1298.43	1757.99	838.877	-1.06569	0.418959	-2.54365	0.0109699	0.128111
Syntrophaceticus schinkii	91.4011	61.9908	120.811	0.96708	0.379655	2.54726	0.0108573	0.128111
Paraclostridium benzoelyticum	50.9131	29.3578	72.4685	1.31806	0.517723	2.54589	0.0109001	0.128111
Seinonella peptonophila	33.6549	17.8662	49.4436	1.46886	0.576818	2.5465	0.010881	0.128111
Mycobacterium	16.3873	9.90596	22.8686	1.26231	0.496848	2.54063	0.0110655	0.128816
Clostridium puniceum	171.787	224.7	495.904	-0.90361	0.356344	-2.53578	0.0112196	0.129617
Thermoanaerobacterium xylanolyticum	95.9318	52.8967	138.967	1.39924	0.551936	2.53514	0.0112403	0.129617
Massilia timonae	9.57967	3.68383	15.4755	1.96209	0.773661	2.53611	0.0112091	0.129617
Veillonella montpellierensis	70.5604	93.2662	200.108	-0.95722	0.377774	-2.53384	0.011282	0.12969
Streptococcus ferus	9.05837	5.53426	22.9566	1.15324	0.456219	2.52782	0.0114774	0.130302
Bacillus marmarensis	10.9746	4.71857	17.2307	1.70885	0.676015	2.52783	0.0114771	0.130302
Nosocomiicoccus	10.9367	5.91814	15.9552	1.38566	0.547779	2.5296	0.0114191	0.130302
Zymomonas mobilis	17.4417	26.1196	8.76367	-1.64135	0.648586	-2.53066	0.011385	0.130302
Oceanobacillus sojae	19.153	12.7749	25.5312	1.07401	0.425306	2.52528	0.0115607	0.130843
delta proteobacterium	223.174	344.342	102.006	-1.74743	0.692998	-2.52155	0.0116841	0.130925
Leptotrichia wadei	27.7514	38.6732	57.0889	-1.21498	0.481624	-2.52268	0.0116463	0.130925
Sphingobacterium thalpophilum	34.6632	52.3401	16.9863	-1.63519	0.647922	-2.52374	0.0116115	0.130925
Bizionia argentinensis	16.4023	25.2696	7.53493	-1.74178	0.690977	-2.52074	0.0117108	0.130925
Christensenella massiliensis	1624.68	950.824	2298.53	1.27396	0.50779	2.50884	0.0121128	0.1346
Clostridium purinilyticum	218.398	139.643	297.152	1.09456	0.436281	2.50884	0.0121129	0.1346
Aerococcus christensenii	41.0486	23.0122	59.0849	1.3648	0.544345	2.50723	0.012168	0.134804
Lachnospira	86.6911	122.854	50.528	-1.26316	0.504444	-2.50406	0.0122777	0.13561
Streptomyces sp.	391.839	526.522	257.156	-1.03242	0.413318	-2.49788	0.012494	0.136507
Actinomyces naeslundii	48.673	21.8012	75.5448	1.80026	0.720583	2.49833	0.0124779	0.136507
Terrimicrobium sacchariphilum	167.269	265.237	69.3024	-1.92737	0.771663	-2.49769	0.0125007	0.136507
Aminobacter sp.	8.47402	13.0141	3.93395	-1.82104	0.729151	-2.49748	0.0125079	0.136507
Desulfovibrio fairfieldensis	56.9937	86.6371	118.158	-1.65836	0.664368	-2.49614	0.0125552	0.136617
Burkholderiales bacterium	2436.93	8567.71	1806.04	-2.20862	0.886695	-2.49084	0.012744	0.136985
Fervidobacterium thailandensis	34.7814	18.0742	51.4887	1.514	0.607423	2.49249	0.0126849	0.136985
Capnocytophaga ochracea	17.6134	148.608	22.3303	-1.68245	0.674567	-2.49412	0.0126269	0.136985
Thiomicrospira sp.	25.6302	38.1344	13.1261	-1.47312	0.591624	-2.48996	0.0127758	0.136985
Chelatococcus	11.234	17.0131	5.4549	-1.59129	0.638688	-2.4915	0.0127204	0.136985
Desulfobacula sp.	1412.3	703.762	2120.83	1.59009	0.639492	2.48649	0.012901	0.137924
Peptostreptococcus stomatis	123.666	75.297	172.035	1.19987	0.483044	2.48397	0.0129928	0.138502
Klebsiella pneumoniae	8545.29	4326.64	12763.9	1.5606	0.628972	2.4812	0.0130942	0.139178
Pedosphaera parvula	157.711	249.289	66.1337	-1.90619	0.768579	-2.48014	0.013133	0.139187
Uliginosibacterium gangwonense	28.2707	42.1347	14.4067	-1.52365	0.615795	-2.47429	0.0133502	0.141081
Legionella pneumophila	7571.47	3785.59	11357.4	1.58484	0.643293	2.46364	0.0137535	0.141174
Faecalibacterium sp.	15915.6	23871.8	7959.38	-1.58497	0.644409	-2.45956	0.0139106	0.141174
Eubacterium coprostanoligenes	4096.25	5634.21	2558.29	-1.13833	0.462944	-2.4589	0.0139365	0.141174
Dysgonomonas sp.	457.852	621.532	294.172	-1.08613	0.441444	-2.46041	0.0138778	0.141174
Thermanaeromonas toyohensis	196.7	132.85	260.551	0.965376	0.391045	2.46871	0.0135603	0.141174
Caloranaerobacter ferrireducens	96.5067	60.6907	132.323	1.13689	0.460364	2.46953	0.0135289	0.141174
Shuttleworthia	52.249	68.415	36.0831	-0.891881	0.36102	-2.47044	0.0134945	0.141174
Anaeromassilibacillus sp. An172	68.0764	110.913	25.2403	-2.11752	0.860385	-2.46113	0.01385	0.141174
bacterium 3363	26.068	128.02	16.2099	-1.22235	0.495574	-2.46652	0.0136431	0.141174
Bacillus weihenstephanensis	35.9026	56.8503	14.9548	-1.88663	0.765988	-2.463	0.013778	0.141174
Lactobacillus sanfranciscensis	8.6338	4.7235	12.5441	1.4176	0.575708	2.46235	0.0138028	0.141174
Thiothrix flexilis	15.6151	23.1854	8.04481	-1.80854	0.73218	-2.47007	0.0135085	0.141174
Haemophilus sputorum	20.6176	34.0596	7.17571	-2.1298	0.864653	-2.46319	0.0137708	0.141174
Methylomonas koyamae	12.8594	20.0307	5.68805	-1.70574	0.692854	-2.4619	0.0138203	0.141174
Mycobacterium aurum	9.50828	15.7058	3.31075	-2.15219	0.87445	-2.4612	0.0138474	0.141174
Treponema medium	28.4381	38.4014	28.7193	-1.02217	0.416454	-2.45446	0.0141096	0.142534
Tamlana sp.	1210.39	598.138	1822.64	1.60777	0.65699	2.44718	0.0143978	0.144591
Dehalobacter sp.	300.51	199.099	401.921	1.01514	0.415683	2.4421	0.0146021	0.144591
Anaerococcus	36.818	16.2333	57.4026	1.79187	0.733941	2.44144	0.0146287	0.144591
Paenibacillus senegalimassiliensis	40.8028	26.7175	54.8882	1.07447	0.438922	2.44798	0.0143659	0.144591
Chishuiella changwenlii	37.4723	21.6319	53.3128	1.2866	0.526947	2.44162	0.0146215	0.144591
Lactobacillus gasseri	21.3082	120.902	48.0214	1.07762	0.44156	2.44047	0.0146681	0.144591
Halobacillus mangrovi	11.1687	6.84956	15.4878	1.19807	0.490297	2.44356	0.014543	0.144591
Chlorobaculum limnaeum	16.8006	23.7114	9.88966	-1.19389	0.488233	-2.44533	0.0144721	0.144591
Bifidobacterium gallinarum	15.9326	22.7064	9.15885	-1.2382	0.50713	-2.44159	0.0146228	0.144591
Subdoligranulum sp.	2178.27	1488.07	2868.48	0.94726	0.388394	2.43891	0.0147315	0.144773
Acholeplasma brassicae	418.854	165.617	672.091	2.01999	0.828517	2.43808	0.0147655	0.144773
Dorea	681.292	979.116	383.468	-1.35166	0.554957	-2.43561	0.0148669	0.144992
Carnobacterium mobile	40.4797	59.6163	21.343	-1.42749	0.586036	-2.43584	0.0148571	0.144992
Acetobacterium bakii	256.499	195.879	317.119	0.69516	0.285536	2.43458	0.0149089	0.145016
Syntrophomonas zehnderi	138.424	97.1275	179.721	0.89247	0.366915	2.43236	0.0150008	0.145524
Phenylobacterium zucineum	10.1186	14.8511	5.38621	-1.33229	0.548191	-2.43035	0.0150843	0.145948
Kroppenstedtia eburnea	8.52265	4.90046	12.1448	1.33925	0.551304	2.42923	0.0151308	0.146012
Oribacterium sp.	1830.06	2317.03	1343.09	-0.785875	0.323929	-2.42607	0.0152633	0.146904
Paraprevotella	314.399	2032.93	255.336	-2.09809	0.865262	-2.4248	0.0153168	0.147034
Clostridium cylindrosporum	209.855	116.534	303.176	1.38095	0.569811	2.42352	0.0153707	0.147038
Caloranaerobacter azorensis	203.996	144.017	263.975	0.882572	0.364477	2.42147	0.0154577	0.147038
Lentisphaera araneosa	411.231	673.842	148.62	-2.17767	0.900162	-2.4192	0.0155546	0.147038
Bacteroidetes bacterium	197.17	289.615	104.726	-1.50091	0.620436	-2.41912	0.0155579	0.147038
Pseudomonas fluorescens	23.2734	31.885	14.6618	-1.07393	0.443911	-2.41926	0.0155523	0.147038
Chryseobacterium gallinarum	12.2794	19.9509	4.60789	-2.05906	0.849938	-2.4226	0.0154097	0.147038
Gluconacetobacter diazotrophicus	8.73392	13.7076	3.76028	-1.94674	0.8054	-2.4171	0.0156446	0.147478
Desulfonispora thiosulfatigenes	200.659	304.124	286.139	1.3149	0.544874	2.41321	0.0158127	0.148212
Desulfotomaculum aeronauticum	154.14	104.707	203.573	0.968457	0.401743	2.41064	0.0159246	0.148212
Dysgonomonas mossii	236.025	321.766	150.284	-1.10969	0.460256	-2.41102	0.0159081	0.148212
Rothia mucilaginosa	31.3774	18.8864	43.8684	1.22333	0.507377	2.41109	0.0159048	0.148212
Lactococcus chungangensis	17.2253	9.03268	25.4179	1.49029	0.618186	2.41074	0.0159202	0.148212
Christensenella	63.4347	30.2319	96.6375	1.68444	0.699783	2.40709	0.0160802	0.148529
Bacillus oryziterrae	31.5121	17.6363	45.3879	1.34586	0.558913	2.408	0.0160402	0.148529
Micavibrio aeruginosavorus	21.4797	99.3186	9.46888	-1.79825	0.746911	-2.40758	0.0160584	0.148529
Lacticigenium naphtae	23.5638	12.8589	34.2687	1.40474	0.583939	2.40563	0.0161447	0.148751
Streptococcus oralis	154.705	83.0371	226.373	1.4537	0.605621	2.40035	0.0163795	0.149695
Thermodesulfatator atlanticus	65.5052	31.3555	99.6548	1.67545	0.698206	2.39965	0.0164106	0.149695
Desulfitobacterium	58.5359	79.8988	37.173	-1.04852	0.436469	-2.40227	0.0162939	0.149695
Paenibacillus jamilae	89.054	141.403	36.705	-1.9328	0.80543	-2.39972	0.0164078	0.149695
Citrobacter freundii	246.25	333.921	386.921	1.86482	0.778019	2.39688	0.0165352	0.149777
Ezakiella massiliensis	158.518	91.0002	226.037	1.3113	0.547534	2.39493	0.0166237	0.149777
Bifidobacterium catenulatum	430.629	694.329	166.928	-2.05864	0.859318	-2.39566	0.0165903	0.149777
Syntrophothermus lipocalidus	65.1809	46.1405	84.2213	0.88147	0.367765	2.39683	0.0165377	0.149777
Comamonas aquatica	9.35457	3.09499	15.6142	2.34919	0.980777	2.39524	0.0166096	0.149777
Clostridium argentinense	191.931	129.606	254.257	0.979969	0.409867	2.39094	0.0168051	0.150671
Haemophilus haemolyticus	26.802	41.2207	12.3833	-1.72302	0.720592	-2.39112	0.0167972	0.150671
Paenibacillus etheri	30.1264	39.1153	21.1376	-0.86513	0.362117	-2.38909	0.0168903	0.151065
Megamonas rupellensis	97.3475	1300.33	142.722	-1.67772	0.702896	-2.38687	0.0169927	0.151395
Coriobacteriales bacterium	27.9071	38.3835	17.4308	-1.07308	0.449647	-2.3865	0.0170097	0.151395
Commensalibacter sp.	13.4242	21.7989	5.0495	-2.16102	0.906364	-2.38428	0.0171127	0.151942
Geminocystis herdmanii	8.69362	12.2917	5.09559	-1.40599	0.590619	-2.38054	0.0172874	0.153123
Pluralibacter gergoviae	31.6108	14.2785	48.943	1.72283	0.724782	2.37703	0.0174526	0.153843
Marinilactibacillus piezotolerans	13.7624	7.48037	20.0445	1.37366	0.57776	2.37756	0.0174274	0.153843
Mesorhizobium sp.	123.421	165.951	80.8901	-1.02252	0.430838	-2.37332	0.0176289	0.155024
Clostridium amylolyticum	307.284	195.202	419.365	1.10612	0.466317	2.37204	0.0176901	0.15519
Intestinimonas massiliensis	4253.24	2906.18	5600.29	0.946384	0.399369	2.3697	0.0178027	0.155805
Lactobacillales	12.6574	35.2618	47.0619	1.4426	0.609207	2.36799	0.017885	0.156153
Bulleidia extructa	117.048	143.029	91.0681	-0.639644	0.270502	-2.36466	0.0180468	0.156448
Thermophagus xiamenensis	101.962	142.461	61.463	-1.23994	0.524324	-2.36484	0.018038	0.156448
Streptococcus ratti	33.1682	15.9334	50.403	1.64722	0.696335	2.36556	0.018003	0.156448
Pedobacter glucosidilyticus	27.0557	38.408	41.9629	-1.24264	0.526027	-2.3623	0.0181618	0.156725
Frankia	17.3072	8.16323	26.4511	1.5108	0.63956	2.36225	0.0181642	0.156725
Desulfotomaculum nigrificans	213.165	136.145	290.185	1.0925	0.463443	2.35735	0.0184059	0.158067
Caloranaerobacter sp.	152.885	91.4324	214.337	1.23197	0.522441	2.3581	0.0183689	0.158067
Porphyromonadaceae bacterium	1116.31	1497.69	1693.09	-1.02776	0.437427	-2.34955	0.0187962	0.160292
Comamonas testosteroni	11.3465	16.8437	5.84928	-1.57207	0.668627	-2.3512	0.0187132	0.160292
unclassified Betaproteobacteria	9.15837	14.3946	3.92216	-1.78838	0.761052	-2.34988	0.0187794	0.160292
Pontibacillus chungwhensis	18.527	11.7994	25.2546	1.07285	0.457629	2.34436	0.0190598	0.161085
Lactobacillus malefermentans	8.57182	4.57421	12.5694	1.40788	0.600565	2.34426	0.0190648	0.161085
Phaeospirillum fulvum	18.3533	112.56	8.98173	-1.57488	0.671802	-2.34426	0.0190647	0.161085
Flavobacterium gilvum	16.223	24.4377	8.00817	-1.65617	0.706405	-2.3445	0.0190525	0.161085
Lachnoclostridium phocaeense	467.918	666.452	494.104	-1.30554	0.557633	-2.34122	0.019221	0.161794
Oceanibaculum pacificum	130.987	189.252	72.7217	-1.3892	0.593635	-2.34016	0.0192755	0.161794
Syntrophus aciditrophicus	86.0829	123.841	48.3248	-1.32765	0.56736	-2.34005	0.0192812	0.161794
Tyzzerella	1442.34	725.703	2158.98	1.5726	0.672709	2.33771	0.0194021	0.162067
Akkermansia glycaniphila	135.213	200.828	69.598	-1.53278	0.655605	-2.33796	0.0193892	0.162067
Eubacterium eligens	3877.36	5395.02	2359.7	-1.19275	0.510775	-2.33518	0.0195341	0.16243
Rhodopirellula sp.	20.8203	29.8532	11.7873	-1.24615	0.533603	-2.33535	0.0195254	0.16243
Lactobacillus siliginis	12.1727	6.06092	18.2845	1.6011	0.686467	2.33237	0.0196811	0.162546
Barnesiella sp. An55	11.0372	16.7526	5.32187	-1.56402	0.670444	-2.3328	0.0196584	0.162546
Tolypothrix bouteillei	11.0182	16.9421	5.09431	-1.69784	0.727581	-2.33354	0.0196199	0.162546
Adlercreutzia equolifaciens	468.374	676.518	260.23	-1.37612	0.590775	-2.32935	0.0198407	0.16313
Betaproteobacteria	15.6687	30.2551	1.08229	-4.62814	1.98619	-2.33016	0.0197979	0.16313
Bacillus fordii	16.6306	10.5292	22.732	1.09446	0.470083	2.32822	0.0199003	0.163254
Kineosporia sp.	8.35157	11.6857	5.01745	-1.24647	0.535715	-2.32675	0.0199787	0.163531
Thiothrix lacustris	11.6236	5.89905	17.3481	1.45799	0.627893	2.32203	0.0202313	0.16523
Hydrogenivirga sp.	46.2579	21.8534	70.6623	1.69319	0.729455	2.32117	0.0202778	0.165242
Prosthecochloris aestuarii	11.7378	17.5728	5.90271	-1.51731	0.654118	-2.31962	0.0203613	0.165554
Christensenella timonensis	1147.36	693.232	1601.48	1.20869	0.521712	2.31677	0.0205163	0.166077
Anaerococcus vaginalis	44.6226	28.1391	61.1061	1.10199	0.475577	2.31717	0.0204945	0.166077
Enterobacteriaceae	2668.07	1010.58	4325.55	2.0972	0.905781	2.31535	0.0205939	0.16613
Caldicoprobacter oshimai	2333.57	1327.7	3339.44	1.33085	0.575483	2.31258	0.0207458	0.16613
Paenibacillus curdlanolyticus	80.4504	117.064	43.8373	-1.39307	0.602815	-2.31094	0.0208362	0.16613
Oceanobacillus caeni	22.5839	13.808	31.3598	1.19296	0.515465	2.31433	0.0206494	0.16613
Sulfurovum sp.	22.3158	32.9603	11.6713	-1.47205	0.63701	-2.31087	0.0208398	0.16613
Candidatus Xiphinematobacter	23.7456	39.2639	8.22719	-2.21178	0.956031	-2.3135	0.0206949	0.16613
Planococcus antarcticus	12.1958	18.2335	6.15815	-1.49641	0.647093	-2.31251	0.0207495	0.16613
Reinekea blandensis	10.4873	14.6785	6.29615	-1.20812	0.52356	-2.30751	0.0210266	0.167255
Elizabethkingia miricola	26.6341	59.8015	1423.92	-1.1304	0.490975	-2.30235	0.0213153	0.16902
Thermicanus aegyptius	71.9839	48.5972	95.3706	0.994464	0.432018	2.3019	0.0213407	0.16902
Enterorhabdus mucosicola	173.401	230.854	115.949	-0.985513	0.428319	-2.30088	0.0213981	0.16911
Clostridiisalibacter paucivorans	200.853	137.232	264.473	0.952226	0.414623	2.29661	0.0216412	0.170663
Kluyvera cryocrescens	14.4917	6.12375	22.8596	1.89093	0.823879	2.29515	0.0217244	0.170951
Rubritalea marina	34.0396	51.4092	16.6701	-1.60247	0.698635	-2.29371	0.0218072	0.171236
Rufibacter roseus	21.6813	34.737	8.62555	-1.93393	0.843565	-2.29257	0.021873	0.171386
Paenibacillus forsythiae	19.7055	12.3861	27.0249	1.14789	0.502266	2.28543	0.0222877	0.173222
Streptococcus timonensis	10.8064	4.52225	17.0905	1.93629	0.847154	2.28564	0.0222753	0.173222
Spirulina subsalsa	16.1921	24.899	7.4852	-1.66691	0.729414	-2.28528	0.0222964	0.173222
Euryhalocaulis caribicus	9.7962	15.6683	3.92408	-1.93029	0.844245	-2.28641	0.0222305	0.173222
Enterobacter cancerogenus	47.1251	20.8153	73.4349	1.77032	0.775137	2.28388	0.0223787	0.173494
Paenibacillus sonchi	26.8108	36.9601	16.6616	-1.07252	0.47006	-2.28166	0.0225093	0.174139
Desulfovibrio piger	904.171	16349.9	8786.79	2.07949	0.912525	2.27883	0.0226769	0.17478
Dermabacter hominis	30.5085	10.0015	51.0154	2.33156	1.02322	2.27866	0.0226876	0.17478
Kiritimatiella glycovorans	252.064	388.736	115.391	-1.75097	0.769443	-2.27563	0.022868	0.175433
Runella slithyformis	22.5057	31.3253	13.6861	-1.22022	0.536102	-2.27609	0.0228405	0.175433
Bacillus aidingensis	31.9266	17.5267	46.3265	1.40155	0.616977	2.27163	0.0231086	0.176909
Youngiibacter fragilis	287.654	219.044	356.263	0.707103	0.311618	2.26913	0.0232602	0.177698
Leptotrichia shahii	19.1795	8.91792	29.4411	1.55537	0.686406	2.26597	0.0234535	0.178802
Enterobacterales	97.8139	38.5581	157.07	2.01749	0.890966	2.26439	0.0235501	0.179166
Acholeplasma palmae	149.462	70.5289	228.396	1.69326	0.74961	2.25886	0.0238921	0.181264
Desulfotomaculum ruminis	112.773	78.1067	147.439	0.924182	0.409231	2.25834	0.0239246	0.181264
Ruminobacter sp.	89.676	122.725	56.6265	-1.10459	0.489879	-2.25481	0.024145	0.182265
Flavobacterium fluvii	15.2533	22.3086	8.19797	-1.36681	0.606222	-2.25464	0.0241562	0.182265
Lysinibacillus massiliensis	45.8366	32.448	59.2251	0.896223	0.398091	2.2513	0.0243665	0.183113
Algoriphagus terrigena	16.0775	23.256	8.89907	-1.33247	0.591873	-2.25127	0.0243684	0.183113
Pontibacillus marinus	31.2909	38.3056	45.5549	1.4156	0.629382	2.24919	0.0245004	0.183353
Rhodopirellula sallentina	23.1989	35.8789	10.5189	-1.71607	0.762967	-2.24921	0.0244993	0.183353
Clostridium merdae	1003.03	1341.42	664.636	-1.01071	0.450207	-2.24499	0.0247685	0.184731
Dehalobacter	121.136	84.9628	157.31	0.890153	0.396552	2.24473	0.0247853	0.184731
Propionispira raffinosivorans	160.554	207.299	113.808	-0.845382	0.377132	-2.24161	0.0249866	0.185503
Acetoanaerobium	48.3842	26.182	70.5864	1.4318	0.638751	2.24156	0.02499	0.185503
Bacteroides intestinalis	33995.2	21331.5	161935	1.90486	0.851742	2.23643	0.0253234	0.185839
Treponema putidum	76.7024	47.7064	105.698	1.16027	0.518579	2.23741	0.0252595	0.185839
Denitrobacterium detoxificans	123.226	166.644	79.8078	-1.0509	0.469664	-2.23755	0.0252504	0.185839
Vulcanibacillus modesticaldus	49.1838	32.7346	65.6329	1.03108	0.460387	2.2396	0.0251172	0.185839
Peptoniphilus senegalensis	46.1461	28.6025	63.6898	1.16731	0.521803	2.23707	0.0252816	0.185839
Actinobaculum suis	21.1806	11.7053	30.6559	1.39361	0.623346	2.2357	0.0253715	0.185839
Phormidium ambiguum	18.387	26.3909	10.3831	-1.34701	0.602576	-2.23542	0.02539	0.185839
Alistipes indistinctus	6159.07	9551.98	2766.17	-1.78788	0.800756	-2.23274	0.0255658	0.186752
Citrobacter sp.	323.448	135.745	511.152	1.91136	0.85641	2.23183	0.0256265	0.186824
Mycoplasma iowae	14.6965	102.094	7.74932	-1.45933	0.654792	-2.2287	0.0258339	0.187962
Negativibacillus massiliensis	9206.06	19118.4	13034.7	1.27738	0.573761	2.22633	0.0259922	0.188739
Lachnoclostridium phytofermentans	1867.65	2270.3	1465	-0.62969	0.283018	-2.22491	0.026087	0.188776
Gemella haemolysans	26.15	18.5713	33.7287	0.924053	0.415472	2.22411	0.0261414	0.188776
Candidatus Nitrospira	18.6837	11.0876	26.2798	1.25129	0.562644	2.22395	0.0261516	0.188776
Prevotella paludivivens	1020.19	1584.7	455.682	-1.79841	0.808972	-2.22309	0.0262101	0.188818
Cruoricaptor ignavus	17.7256	92.0932	42.4007	-1.16102	0.522432	-2.22234	0.0262605	0.188818
Bacteroides stercoris	133269	215655	50883.5	-2.08346	0.939501	-2.21762	0.0265806	0.18925
Staphylococcus lutrae	30.7833	15.1234	46.4431	1.61636	0.72837	2.21915	0.0264764	0.18925
Leuconostoc mesenteroides	23.4155	12.7723	34.0587	1.38506	0.624244	2.21878	0.0265015	0.18925
Oceanobacillus iheyensis	15.299	9.61765	20.9804	1.13519	0.512062	2.2169	0.0266302	0.18925
Thioalkalivibrio sulfidiphilus	7.91825	4.32485	11.5116	1.42105	0.640657	2.21812	0.0265466	0.18925
Hippea jasoniae	18.459	25.8258	11.0921	-1.23037	0.554865	-2.21743	0.0265937	0.18925
Providencia alcalifaciens	14.1136	6.08849	1865.29	1.87257	0.845879	2.21375	0.0268458	0.190413
Peptoniphilus harei	51.3261	34.1158	68.5364	1.0118	0.457304	2.21253	0.0269298	0.19064
Escherichia coli	71156.8	33433.9	108880	1.70333	0.770738	2.21	0.027105	0.191402
Kosakonia	44.7975	15.1618	74.4332	2.26737	1.02621	2.20947	0.0271418	0.191402
Anaerocolumna jejuensis	1153.52	1406.38	900.656	-0.63931	0.290201	-2.20299	0.0275954	0.191884
Dielma fastidiosa	319.563	235.325	403.801	0.779575	0.354066	2.20178	0.0276812	0.191884
Bacillales	145.287	109.991	180.582	0.69622	0.315374	2.2076	0.0272719	0.191884
Thermoactinomyces daqus	52.9348	138.474	72.0377	1.09812	0.498672	2.20208	0.0276598	0.191884
Fusobacterium ulcerans	83.2809	107.636	58.926	-0.839989	0.381067	-2.20431	0.0275025	0.191884
Desulfonatronovibrio magnus	31.6065	18.2773	44.9358	1.30284	0.591186	2.20377	0.0275402	0.191884
Lactobacillus kalixensis	88.0728	136.601	39.5446	-1.81678	0.823819	-2.20532	0.0274318	0.191884
Chlorobium chlorochromatii	20.4155	28.3943	29.5754	1.37562	0.624494	2.20278	0.0276104	0.191884
Adhaeribacter aquaticus	19.3687	29.1338	9.60371	-1.60587	0.72842	-2.20459	0.0274828	0.191884
Bacteroides pectinophilus	1426.36	1786.72	1066.01	-0.749136	0.340554	-2.19976	0.0278239	0.192076
Escherichia fergusonii	70.7934	30.1446	111.442	1.8634	0.847446	2.19884	0.027889	0.192076
Lactobacillus aviarius	23.5347	32.7172	30.005	0.798944	0.363415	2.19843	0.0279183	0.192076
Exiguobacterium indicum	8.16281	3.88451	12.4411	1.7126	0.778997	2.19847	0.0279159	0.192076
Streptomyces alboniger	10.1778	5.03956	15.316	1.63403	0.744015	2.19624	0.0280748	0.192791
Elusimicrobium sp.	141.315	189.698	92.9317	-1.06356	0.484608	-2.19468	0.0281865	0.193196
Thermoanaerobacter sp.	38.7784	25.2348	52.3219	1.08052	0.492575	2.1936	0.0282638	0.193365
Bacillus alveayuensis	46.5256	31.2954	61.7557	0.995889	0.454231	2.19247	0.0283456	0.193563
Brevibacillus laterosporus	80.9625	54.4855	107.44	0.959424	0.437981	2.19056	0.0284834	0.193782
Bifidobacterium coryneforme	9.75426	13.0853	6.42317	-1.16012	0.529583	-2.19063	0.0284783	0.193782
Christensenella minuta	817.424	547.625	1087.22	0.990293	0.453573	2.18331	0.0290128	0.194142
Eubacterium xylanophilum	554.258	723.005	385.511	-0.903489	0.412873	-2.1883	0.0286478	0.194142
Listeria monocytogenes	580.65	838.162	323.138	-1.37461	0.628884	-2.1858	0.0288304	0.194142
Spirochaeta thermophila	69.3615	93.8633	44.8597	-1.04021	0.475897	-2.18579	0.0288311	0.194142
Thermanaerothrix daxensis	23.9837	39.3691	32.3908	1.05112	0.481318	2.18385	0.0289736	0.194142
Tessaracoccus flavus	16.1956	8.2806	24.1106	1.56359	0.715814	2.18436	0.028936	0.194142
Desulfovibrio inopinatus	32.6869	43.6728	21.7011	-1.03402	0.472943	-2.18636	0.0287894	0.194142
Lactobacillus cacaonum	9.15996	5.35213	12.9678	1.26787	0.580087	2.18565	0.0288412	0.194142
Dyadobacter psychrophilus	9.53286	14.1175	4.9482	-1.53854	0.704611	-2.18353	0.028997	0.194142
Atopobium fossor	46.4414	63.0591	29.8236	-1.0173	0.466497	-2.18073	0.0292032	0.194706
Lysobacter sp.	19.3935	26.0848	12.7022	-0.965885	0.442863	-2.181	0.0291834	0.194706
Lutibaculum baratangense	14.5377	22.5229	6.55252	-1.72314	0.791098	-2.17817	0.0293937	0.19562
Tepidiphilus thermophilus	21.5824	32.1309	11.034	-1.5641	0.71862	-2.17653	0.0295154	0.196074
Dorea formicigenerans	1625.41	2227.67	1023.14	-1.12359	0.517335	-2.17188	0.0298646	0.196424
Lachnoanaerobaculum sp.	568.91	422.862	714.958	0.759449	0.349543	2.17269	0.0298035	0.196424
Streptobacillus moniliformis	22.8685	10.8977	34.8393	1.54286	0.710174	2.1725	0.0298176	0.196424
Paenibacillus graminis	26.2732	37.902	14.6444	-1.32717	0.610607	-2.17352	0.0297414	0.196424
Leptospirillum ferrooxidans	15.1707	21.6611	8.68027	-1.33388	0.613997	-2.17246	0.0298213	0.196424
Gelidibacter algens	10.6708	17.3606	3.98097	-2.03663	0.93787	-2.17155	0.0298894	0.196424
Flavobacterium sp.	243.161	309.301	177.022	-0.822909	0.380115	-2.16489	0.0303958	0.198987
Bacillus thermoamylovorans	73.9962	52.2163	95.776	0.879748	0.406484	2.16429	0.0304423	0.198987
Geofilum rubicundum	46.2074	63.3746	29.0401	-1.14039	0.526673	-2.16527	0.030367	0.198987
Brevibacillus parabrevis	20.0848	13.6193	26.5504	1.01027	0.467109	2.16282	0.030555	0.199369
Clostridium ragsdalei	47.8245	63.6388	32.0103	-0.965954	0.447527	-2.15843	0.0308946	0.20087
Hydrocarboniphaga effusa	11.5963	4.028	19.1645	2.06094	0.954783	2.15854	0.0308856	0.20087
Bacillus niacini	41.6121	28.8031	54.4211	0.904345	0.419374	2.15642	0.0310511	0.201175
Halodesulfovibrio spirochaetisodalis	22.5251	31.4895	13.5608	-1.18889	0.551326	-2.15641	0.0310513	0.201175
Spirosoma spitsbergense	12.26	17.939	6.58086	-1.47319	0.683773	-2.15449	0.0312014	0.201791
Gemella cuniculi	13.6739	8.44061	18.9072	1.18817	0.552076	2.15219	0.0313821	0.202602
Bacillus weihaiensis	26.8355	16.244	37.427	1.2154	0.565107	2.15074	0.0314966	0.202984
Caloramator quimbayensis	382.792	250.459	515.125	1.04358	0.48622	2.14632	0.0318476	0.204886
Alicyclobacillus herbarius	29.1563	22.6595	35.6531	0.685367	0.320307	2.13972	0.0323773	0.207929
Olsenella	79.5402	98.6034	60.4769	-0.698024	0.327226	-2.13316	0.0329118	0.210608
Moorella mulderi	25.3385	37.5175	32.4059	0.871659	0.408752	2.13249	0.0329668	0.210608
Chitinophaga niabensis	37.3445	53.469	21.22	-1.32247	0.619825	-2.13362	0.0328738	0.210608
Streptococcus gallolyticus	122.184	71.186	173.183	1.28042	0.600927	2.13075	0.03311	0.210945
Dysgonomonas macrotermitis	199.162	269.877	128.446	-1.08203	0.50822	-2.12906	0.0332496	0.210945
Alicyclobacillus contaminans	80.6399	43.5001	117.78	1.43661	0.67457	2.12966	0.0331994	0.210945
Macrococcus canis	22.6314	14.2419	31.0209	1.15536	0.542484	2.12976	0.0331916	0.210945
Simiduia agarivorans	14.7619	7.47429	22.0495	1.60552	0.754728	2.12729	0.0333962	0.211144
Flectobacillus major	20.4583	28.3492	12.5674	-1.254	0.589337	-2.12782	0.0333519	0.211144
Alicyclobacillus sp.	50.7774	35.5505	66.0044	0.906247	0.426338	2.12565	0.0335322	0.211639
Shigella sp. SF-2015	8.91942	2.06896	15.7699	2.8582	1.3457	2.12395	0.0336742	0.212171
Dysgonomonas gadei	290.633	391.093	190.174	-1.05568	0.497325	-2.12271	0.0337785	0.212463
Lachnoclostridium sp.	18364.1	24033.1	12695.1	-0.920866	0.434012	-2.12175	0.0338586	0.212602
Acinetobacter baumannii	64674.6	34604.2	94745	1.45309	0.686271	2.11737	0.0342282	0.214536
Geosporobacter ferrireducens	374.569	242.435	506.702	1.06653	0.503859	2.11672	0.0342837	0.214536
Alistipes timonensis	8774.55	13074.2	4474.88	-1.54671	0.731659	-2.11398	0.034517	0.215019
Clostridium senegalense	140.941	92.7189	189.164	1.0326	0.488544	2.11362	0.0345476	0.215019
Brevundimonas sp.	31.6716	41.9974	21.3459	-1.06243	0.502728	-2.11332	0.0345732	0.215019
Pseudonocardia sp.	12.7708	6.98601	18.5555	1.35327	0.640432	2.11306	0.0345953	0.215019
Odoribacteraceae	34.7411	53.6177	15.8645	-1.72759	0.818261	-2.1113	0.0347465	0.21523
Methylacidiphilum fumariolicum	19.3562	28.143	10.5694	-1.37002	0.648899	-2.1113	0.0347466	0.21523
Shigella boydii	353.452	161.788	545.116	1.74735	0.830376	2.10429	0.0353529	0.21766
Clostridium acidisoli	126.25	91.2866	161.214	0.831985	0.395426	2.10402	0.0353765	0.21766
Alicyclobacillus kakegawensis	15.7611	10.5665	20.9558	1.00112	0.475579	2.10506	0.0352857	0.21766
Plantibacter	8.37944	3.2951	13.4638	1.98941	0.945015	2.10517	0.0352768	0.21766
Drancourtella	1093.83	1482.97	704.691	-1.07561	0.513652	-2.09404	0.0362568	0.220048
Clostridium aceticum	328.991	193.008	464.974	1.27288	0.606926	2.09726	0.0359704	0.220048
Eubacterium angustum	172.922	123.544	222.301	0.850969	0.406482	2.0935	0.0363047	0.220048
Desulfotomaculum putei	102.714	66.7123	138.716	1.06419	0.508304	2.09361	0.0362943	0.220048
Chthoniobacter flavus	93.1824	142.896	43.4693	-1.70324	0.812171	-2.09714	0.0359809	0.220048
Brevibacillus panacihumi	31.1393	23.1557	39.123	0.793992	0.37894	2.0953	0.0361445	0.220048
Thiobacillus denitrificans	23.3982	31.336	15.4604	-1.03146	0.491843	-2.09713	0.0359823	0.220048
Dickeya zeae	22.0522	33.228	10.8764	-1.62885	0.777717	-2.0944	0.0362246	0.220048
Pseudovibrio	17.8878	26.4025	9.37304	-1.3993	0.667966	-2.09486	0.036183	0.220048
Streptococcus	1915.53	1093.09	13392.5	1.32441	0.633074	2.09203	0.0364354	0.220476
Prevotella nanceiensis	373.296	558.955	187.636	-1.5748	0.754357	-2.0876	0.0368336	0.222183
Cronobacter dublinensis	11.9391	5.74561	18.1326	1.56249	0.748479	2.08755	0.0368386	0.222183
Streptococcus acidominimus	13.3779	14.1575	35.3094	0.850017	0.408012	2.08332	0.0372225	0.22413
Prevotella albensis	2536.84	3998.1	1075.57	-1.89439	0.910654	-2.08026	0.037502	0.224662
Staphylococcus	87.2978	62.7532	111.842	0.838338	0.402748	2.08154	0.0373842	0.224662
Clostridium aurantibutyricum	52.8317	29.4152	76.2481	1.37727	0.662563	2.0787	0.0376452	0.224662
Enterobacter bugandensis	17.7068	6.92312	28.4904	1.9659	0.944702	2.08098	0.0374361	0.224662
filamentous cyanobacterium	19.1514	27.8264	10.4763	-1.42888	0.687511	-2.07834	0.0376784	0.224662
Asticcacaulis excentricus	8.34479	13.5602	3.12937	-2.00862	0.966328	-2.07861	0.0376532	0.224662
Tissierella praeacuta	428.775	255.2	602.35	1.24249	0.599076	2.074	0.0380791	0.224981
Caloramator australicus	246.025	173.899	318.151	0.875127	0.421386	2.07678	0.0378218	0.224981
Clostridium paradoxum	145.447	94.4133	196.481	1.06001	0.511477	2.07246	0.0382229	0.224981
Sulfobacillus thermosulfidooxidans	70.768	48.0733	93.4627	0.968499	0.467267	2.07269	0.0382011	0.224981
Helcococcus sueciensis	63.8887	41.6369	86.1406	1.06337	0.512724	2.07395	0.0380835	0.224981
Acetomicrobium flavidum	20.756	15.2155	26.2966	0.792128	0.382092	2.07313	0.0381599	0.224981
Jeotgalicoccus saudimassiliensis	12.5789	9.1422	16.0156	0.909722	0.438473	2.07475	0.0380096	0.224981
Flavobacterium cucumis	11.9325	18.3938	5.47107	-1.64148	0.790842	-2.07561	0.0379303	0.224981
Coprobacillus	253.567	187.953	1211.47	0.771537	0.37331	2.06675	0.0387579	0.22527
Faecalicoccus pleomorphus	263.423	381.399	349.39	0.968476	0.467772	2.0704	0.0384147	0.22527
Bifidobacterium reuteri	93.7569	134.595	52.919	-1.42453	0.688541	-2.06892	0.038554	0.22527
Deferrisoma camini	66.9722	95.0161	38.9283	-1.26481	0.611922	-2.06694	0.0387399	0.22527
Streptococcus plurextorum	24.9256	16.197	33.6541	1.0532	0.508984	2.06923	0.0385247	0.22527
Calothrix sp.	32.6912	45.9821	19.4003	-1.21472	0.587759	-2.06669	0.0387634	0.22527
Bacillus psychrosaccharolyticus	13.8043	9.52453	18.0841	0.927616	0.448793	2.06691	0.0387422	0.22527
Succinivibrionaceae bacterium	23.7124	30.3389	17.0859	-0.814969	0.393554	-2.07079	0.0383783	0.22527
Acidiphilium	15.9761	23.8092	8.14305	-1.48722	0.720819	-2.06324	0.0390899	0.226808
Catabacter hongkongensis	2328.07	1460.7	3195.44	1.12965	0.548888	2.05807	0.039583	0.229228
Peptococcaceae bacterium	165.895	120.416	211.375	0.811698	0.394495	2.05756	0.0396321	0.229228
Peptoclostridium acidaminophilum	459.698	302.644	616.751	1.02807	0.500316	2.05484	0.0398946	0.230021
Thioflavicoccus mobilis	9.15993	13.2868	5.03309	-1.45992	0.710358	-2.05519	0.0398608	0.230021
Paenibacillus pasadenensis	58.9517	42.2429	75.6605	0.851242	0.414979	2.05129	0.0402389	0.231642
Clostridium aerotolerans	344.539	453.95	235.128	-0.94876	0.463367	-2.04754	0.0406054	0.233247
Flavobacteriaceae	21.3162	32.8423	9.79006	-1.73791	0.848948	-2.04713	0.0406449	0.233247
Bacillus selenatarsenatis	9.05916	5.22627	12.8921	1.32028	0.645621	2.04498	0.0408564	0.234094
Kluyvera	61.0227	21.2274	100.818	2.22865	1.09078	2.04318	0.0410351	0.234463
Dictyoglomus turgidum	52.1443	34.211	70.0776	1.04033	0.509528	2.04175	0.0411764	0.234463
Paenibacillus antibioticophila	85.1985	105.806	64.591	-0.690614	0.338202	-2.04202	0.0411499	0.234463
Actinobacteria bacterium	35.7269	26.1879	45.2659	0.793248	0.388487	2.04189	0.0411626	0.234463
Alkalibacter saccharofermentans	296.87	196.116	397.625	1.02397	0.502656	2.03712	0.0416383	0.234543
Thermotalea metallivorans	296.603	196.499	396.707	1.01788	0.499383	2.03828	0.0415215	0.234543
Pirellula staleyi	26.5811	15.8927	37.2695	1.23516	0.606299	2.03721	0.0416292	0.234543
Atopococcus tabaci	26.6013	19.4296	33.773	0.840236	0.412115	2.03884	0.0414663	0.234543
Comamonadaceae	10.7555	15.0749	27.711	-1.35052	0.661795	-2.04068	0.0412823	0.234543
Lysinibacillus	11.1648	7.86257	14.4671	0.911462	0.44686	2.03971	0.0413796	0.234543
Thiomonas sp.	8.29225	11.7665	10.8673	-1.2042	0.590551	-2.03912	0.0414379	0.234543
Paenibacillus senegalensis	76.1805	56.6311	95.73	0.774745	0.380653	2.03531	0.0418201	0.235206
Akkermansia sp.	25.6304	17.9563	89.576	2.35339	1.15775	2.03273	0.0420797	0.235834
Rubrobacter radiotolerans	51.9394	28.2574	75.6213	1.41548	0.696667	2.03179	0.0421745	0.235834
Gallibacterium anatis	36.3705	51.0488	21.6921	-1.18747	0.584484	-2.03165	0.042189	0.235834
Flavobacterium terrae	11.7123	16.2991	7.12544	-1.09056	0.536313	-2.03344	0.0420077	0.235834
Clostridium hungatei	536.375	334.288	738.462	1.14437	0.563481	2.03089	0.0422663	0.235906
Bacillus andreraoultii	77.9727	47.6366	108.309	1.20096	0.592022	2.02858	0.0425014	0.23685
Sulfuriferula sp.	33.0005	46.77	19.231	-1.31184	0.647068	-2.02736	0.0426255	0.23685
Pseudovibrio sp.	15.544	22.7481	8.33994	-1.48586	0.732916	-2.02733	0.0426292	0.23685
Thermorudis peleae	38.9674	24.8386	53.0963	1.0923	0.539154	2.02596	0.0427688	0.237267
Methylacidiphilum kamchatkense	25.7888	40.6378	10.9398	-1.88471	0.93115	-2.02407	0.0429631	0.237984
Cloacibacillus sp.	310.902	237.421	384.383	0.704678	0.349194	2.01801	0.0435901	0.240588
Bhargavaea cecembensis	62.0101	42.5683	81.4518	0.951376	0.471451	2.01797	0.0435941	0.240588
Methylovulum psychrotolerans	12.7412	17.3161	8.16635	-1.18641	0.588021	-2.01763	0.04363	0.240588
Ruminococcus gauvreauii	1029.25	1326.92	731.584	-0.857588	0.425731	-2.01439	0.0439683	0.24209
Bittarella massiliensis	686.614	469.811	903.417	0.936714	0.465507	2.01224	0.0441944	0.24297
Paenibacillus bovis	31.1413	20.0511	42.2314	1.10616	0.550428	2.00964	0.044469	0.243787
Risungbinella massiliensis	31.9189	23.3953	40.4425	0.791553	0.394072	2.00865	0.044574	0.243787
Bacillus safensis	14.4947	10.8549	18.1346	0.822231	0.409412	2.00832	0.044609	0.243787
Chlorobium phaeovibrioides	15.415	23.4046	7.42533	-1.66619	0.829508	-2.00865	0.0445744	0.243787
Rikenellaceae	5535.12	8644.44	2425.81	-1.83319	0.914537	-2.0045	0.0450164	0.243888
Ruminococcus lactaris	2122.18	2730.34	1514.03	-0.849956	0.424146	-2.00392	0.0450784	0.243888
Prevotella bryantii	2062.58	3044.21	1080.96	-1.49387	0.746352	-2.00157	0.0453315	0.243888
Cloacibacillus porcorum	163.618	118.784	988.422	0.800151	0.399813	2.00131	0.045359	0.243888
Thermoanaerobacterium thermosaccharolyticum	174.545	122.976	226.114	0.884013	0.441057	2.0043	0.0450374	0.243888
Pantoea sp.	84.4976	51.0027	117.993	1.17974	0.588576	2.00441	0.0450267	0.243888
Escherichia sp.	70.9128	32.7063	109.119	1.71784	0.858081	2.00195	0.0452897	0.243888
Chitinivibrio alkaliphilus	40.8403	55.3015	26.3791	-1.05968	0.528945	-2.00339	0.0451352	0.243888
Paenibacillus lactis	17.2095	10.5364	23.8825	1.19757	0.598221	2.00188	0.0452976	0.243888
Clostridium haemolyticum	12.0505	35.6684	17.54	1.3285	0.663507	2.00223	0.0452595	0.243888
Rhodovulum sp.	30.0157	43.09	16.9413	-1.31407	0.655493	-2.0047	0.0449953	0.243888
Holophaga foetida	44.1265	57.9673	30.2858	-0.914302	0.457103	-2.00021	0.0454775	0.244167
Chryseobacterium piperi	21.5671	9.34831	33.7859	1.8965	0.950463	1.99534	0.0460053	0.246639
Lactobacillus perolens	20.4648	15.0681	25.8615	0.817614	0.41044	1.99204	0.0463665	0.248213
Clostridium sporosphaeroides	1040.82	1336.43	745.218	-0.84055	0.422306	-1.99038	0.0465489	0.248826
Franconibacter pulveris	345.986	155.538	536.435	1.78198	0.895635	1.98963	0.0466321	0.248908
Fibrobacter intestinalis	23.1431	30.763	15.5232	-0.943238	0.474653	-1.98721	0.0468986	0.249967
Muribaculum intestinale	99.1932	149.924	48.4621	-1.61228	0.811748	-1.98618	0.0470137	0.250104
Bacillus horikoshii	30.5808	22.5657	38.5959	0.818944	0.41241	1.98575	0.0470608	0.250104
Thiohalorhabdus denitrificans	8.88117	12.7086	5.05373	-1.25141	0.630801	-1.98385	0.0472728	0.250867
Azonexus hydrophilus	18.3238	11.5114	25.1362	1.14839	0.579256	1.98253	0.0474201	0.251285
Robiginitomaculum antarcticum	10.4675	16.2734	4.66163	-1.68352	0.849763	-1.98116	0.0475732	0.251733
Clostridium saccharolyticum	1163.86	1490.1	6583.01	-0.831136	0.42038	-1.9771	0.0480298	0.253255
Shigella flexneri	493.286	206.688	779.884	1.9131	0.967793	1.97677	0.0480681	0.253255
Bifidobacterium thermophilum	41.3864	56.5038	26.269	-1.11216	0.56232	-1.9778	0.0479514	0.253255
Campylobacter ureolyticus	23.3253	33.6395	13.011	-1.35084	0.683652	-1.97593	0.0481633	0.253393
Clostridium glycyrrhizinilyticum	536.264	692.882	777.847	-0.866882	0.439208	-1.97374	0.0484116	0.253415
Persephonella sp.	35.1189	19.682	50.5558	1.35616	0.687204	1.97345	0.0484439	0.253415
Anaerococcus obesiensis	26.015	12.6374	39.3927	1.59699	0.809234	1.97345	0.0484438	0.253415
Citrobacter koseri	13.1906	5.84307	20.5381	1.70537	0.8641	1.97358	0.04843	0.253415
Veillonella tobetsuensis	69.3955	89.6874	3559.72	-0.865585	0.439268	-1.97052	0.0487792	0.254443
Alistipes sp. An66	25.7116	133.289	39.345	-1.15463	0.585871	-1.97079	0.0487484	0.254443
Bacteroidales	82749.4	110245	201598	-0.996583	0.506484	-1.96765	0.0491085	0.255434
Alcanivorax sp.	17.6114	23.3397	11.8832	-0.923092	0.469039	-1.96805	0.0490622	0.255434
Bifidobacterium bohemicum	14.8432	20.7735	8.91283	-1.16106	0.591043	-1.96443	0.0494808	0.257006
Garciella nitratireducens	784.04	1021.79	546.29	-0.899519	0.458191	-1.9632	0.0496232	0.257381
Lactobacillus collinoides	24.5234	13.7494	35.2974	1.34211	0.684043	1.96203	0.0497594	0.257723
Syntrophomonas wolfei	167.342	121.598	213.086	0.81971	0.417984	1.9611	0.0498672	0.257889
Streptococcus henryi	27.0248	19.1275	67.4371	0.911233	0.464928	1.95994	0.0500026	0.257889
Aquimarina spongiae	12.2351	18.2559	6.21435	-1.44907	0.73929	-1.96008	0.0499863	0.257889
Anaerolineaceae bacterium	361.54	478.398	244.681	-0.961385	0.49077	-1.95893	0.0501207	0.258101
Kaistia granuli	12.405	18.5218	6.28815	-1.4788	0.755112	-1.95839	0.0501843	0.258101
Trichococcus palustris	55.0213	46.5079	63.5348	0.509014	0.260062	1.95728	0.0503148	0.25841
Oscillibacter ruminantium	6901.6	5384.56	8418.63	0.644703	0.33027	1.95205	0.0509325	0.259402
Mahella australiensis	943.977	634.578	1253.38	0.982638	0.50335	1.9522	0.0509147	0.259402
Petrimonas mucosa	436.015	584.967	287.064	-1.03258	0.528454	-1.95396	0.0507062	0.259402
Helicobacter bilis	8.38012	5.204	11.5562	1.2025	0.615469	1.9538	0.050725	0.259402
Burkholderia pedi	8.33277	11.9613	4.70428	-1.36634	0.699876	-1.95227	0.0509067	0.259402
Flavobacterium antarcticum	9.53309	14.9895	4.07666	-1.88861	0.966335	-1.95441	0.050653	0.259402
Escherichia albertii	350.976	159.841	542.11	1.75743	0.900862	1.95084	0.0510767	0.259758
Trueperella pyogenes	20.8254	13.6073	28.0434	1.01837	0.522326	1.94967	0.0512149	0.259758
Desulfotalea psychrophila	28.2075	38.8686	17.5464	-1.10692	0.567576	-1.95025	0.0511461	0.259758
Enterococcus devriesei	19.5836	13.2888	25.8784	0.972128	0.499711	1.94538	0.0517293	0.262004
Treponema saccharophilum	255.075	331.536	178.614	-0.881823	0.453882	-1.94285	0.0520345	0.263187
Parabacteroides sp.	40312.1	54920.5	80416.2	-1.09539	0.564652	-1.93994	0.0523866	0.264602
Leptolyngbya sp.	388.473	576.118	200.828	-1.52086	0.78445	-1.93876	0.0525307	0.264602
Labrenzia alba	9.05403	14.0885	4.01956	-1.71085	0.882273	-1.93914	0.0524848	0.264602
Sphingobacterium psychroaquaticum	23.0268	30.5479	15.5057	-0.972724	0.50208	-1.93739	0.052698	0.26508
Blastomonas sp.	8.46327	12.2113	4.71524	-1.56472	0.808994	-1.93415	0.0530942	0.266707
Edwardsiella	19.8782	28.0543	11.7021	-1.28865	0.667821	-1.92964	0.0536514	0.269138
Sulfurihydrogenibium azorense	14.8911	14.5126	67.1238	1.2866	0.668026	1.92598	0.0541069	0.27085
Cutibacterium avidum	9.36165	13.7531	4.9702	-1.46761	0.762113	-1.92571	0.0541405	0.27085
Lactobacillus secaliphilus	9.4042	5.45174	13.3567	1.20294	0.625094	1.92442	0.0543017	0.271287
Brevibacillus choshinensis	28.7425	20.7049	36.78	0.830251	0.431671	1.92334	0.0544372	0.271593
Anaerotruncus colihominis	6177.32	4342.51	8012.14	0.883829	0.459898	1.92179	0.0546317	0.2717
Virgibacillus senegalensis	3198.51	1848.56	4548.47	1.29852	0.677151	1.91763	0.0551585	0.2717
Lutispora thermophila	847.822	595.126	1100.52	0.888104	0.462941	1.9184	0.0550609	0.2717
Calderihabitans maritimus	269.132	184.235	354.029	0.945382	0.493079	1.9173	0.0551994	0.2717
Sphingobacterium sp.	311.166	401.616	220.716	-0.876089	0.456433	-1.91943	0.0549305	0.2717
Thermoanaerobacter cellulolyticus	100.336	64.9043	135.768	1.06766	0.556358	1.91901	0.0549833	0.2717
Ardenticatena maritima	71.5876	52.8037	90.3714	0.77992	0.40602	1.92089	0.0547455	0.2717
gamma proteobacterium	56.6446	73.524	39.7651	-0.874054	0.455594	-1.91849	0.0550486	0.2717
Alicyclobacillus mali	14.9904	10.618	19.3628	0.899766	0.468042	1.92241	0.0545548	0.2717
Elioraea tepidiphila	8.78952	43.1906	5.20845	-1.07603	0.561047	-1.9179	0.0551233	0.2717
Sulfurimonas gotlandica	8.16237	12.4543	3.87042	-1.59552	0.832539	-1.91645	0.0553076	0.271867
Candidatus Rhodobacter	39.2509	22.4529	56.049	1.30986	0.683698	1.91585	0.0553841	0.271879
Polaribacter atrinae	12.5758	18.5087	6.64295	-1.50233	0.786227	-1.91081	0.0560287	0.274675
Campylobacter showae	15.0231	19.9563	616.536	-0.992445	0.520358	-1.90723	0.0564903	0.275939
Bifidobacterium kashiwanohense	335.776	482.225	189.327	-1.34803	0.706649	-1.90764	0.0564373	0.275939
Mariniblastus fucicola	35.0845	49.7174	20.4516	-1.24651	0.653629	-1.90706	0.0565123	0.275939
Lactobacillus curvatus	71.4991	35.7944	107.204	1.5542	0.815971	1.90473	0.0568155	0.276032
Exiguobacterium sp.	61.8068	47.0019	76.6117	0.733156	0.384762	1.90548	0.056718	0.276032
Janthinobacterium sp.	53.3432	69.7352	36.9511	-0.909787	0.477728	-1.9044	0.0568577	0.276032
Aggregatibacter actinomycetemcomitans	21.6468	30.8266	12.4671	-1.27802	0.671009	-1.90463	0.056828	0.276032
Helicobacter	7.9892	11.0229	4.95555	-1.31141	0.688759	-1.90402	0.0569075	0.276032
Clostridium symbiosum	3710.76	2286.03	5135.48	1.16706	0.613905	1.90104	0.0572964	0.276698
Anaerocolumna xylanovorans	705.644	847.583	563.705	-0.583895	0.307669	-1.8978	0.0577218	0.276698
Clostridium jeddahense	637.937	786.824	489.05	-0.68368	0.359758	-1.90039	0.057382	0.276698
Paramaledivibacter caminithermalis	320.298	243.438	397.159	0.711733	0.375132	1.89729	0.05779	0.276698
Thermacetogenium phaeum	164.109	115.004	213.214	0.896986	0.47315	1.89577	0.0579899	0.276698
Thermovenabulum gondwanense	120.439	93.493	147.384	0.669345	0.351989	1.90161	0.0572225	0.276698
Halonatronum saccharophilum	90.0137	60.9927	119.035	0.970683	0.512077	1.89558	0.0580158	0.276698
Paenibacillus thiaminolyticus	86.3209	62.528	110.114	0.838737	0.441621	1.89922	0.057535	0.276698
Granulicatella elegans	26.1366	18.054	34.2192	0.93032	0.490819	1.89544	0.0580336	0.276698
Aerococcus suis	23.5991	13.573	33.6253	1.30889	0.690185	1.89644	0.0579017	0.276698
Pseudonocardia	15.2502	8.76462	21.7358	1.30389	0.688102	1.89492	0.0581035	0.276698
Lactobacillus hokkaidonensis	8.33938	5.1229	11.5559	1.16084	0.612644	1.89481	0.0581182	0.276698
Limnobacter sp.	7.90653	4.86943	10.9436	1.19679	0.630069	1.89946	0.0575043	0.276698
Geminicoccus roseus	17.3044	26.2034	8.4054	-1.58401	0.83617	-1.89436	0.0581767	0.276698
Arcobacter	9.81572	14.9095	4.7219	-1.60949	0.848751	-1.8963	0.0579201	0.276698
Oscillibacter valericigenes	5251.97	4109.25	6394.68	0.638001	0.337849	1.88842	0.0589693	0.277039
Herbinix luporum	627.145	766.709	487.582	-0.647382	0.342574	-1.88976	0.0587906	0.277039
Proteiniborus sp.	288.797	212.573	365.021	0.786476	0.415504	1.89282	0.0583815	0.277039
Bifidobacterium lemurum	259.882	357.877	161.887	-1.16471	0.616889	-1.88804	0.059021	0.277039
Aminiphilus circumscriptus	89.8908	59.1579	120.624	1.03792	0.548463	1.89241	0.0584367	0.277039
Pontibacillus litoralis	37.4524	51.4831	51.193	1.01963	0.539393	1.89033	0.0587132	0.277039
Campylobacter sp.	59.5263	82.4073	36.6453	-1.15814	0.613523	-1.88768	0.0590689	0.277039
Alloscardovia macacae	48.2475	62.8427	33.6522	-1.01246	0.535346	-1.89124	0.0585929	0.277039
Spirochaeta odontotermitis	38.1929	53.6101	22.7757	-1.29189	0.684438	-1.88751	0.0590911	0.277039
Bacillus acidicola	15.3941	11.0628	19.7255	0.889213	0.471077	1.88762	0.0590775	0.277039
Globicatella sulfidifaciens	12.7176	9.24837	16.1869	0.835311	0.443052	1.88536	0.0593817	0.277039
Labrenzia aggregata	28.1287	42.1631	14.0944	-1.57932	0.837276	-1.88626	0.0592598	0.277039
Leptolyngbya valderiana	12.9408	18.5162	7.36541	-1.21672	0.644095	-1.88904	0.0588864	0.277039
Bilophila sp. 4_1_30	11.375	16.8337	5.91624	-1.68672	0.893926	-1.88687	0.0591774	0.277039
Aliagarivorans taiwanensis	10.477	15.2652	5.68877	-1.32823	0.704488	-1.88538	0.0593783	0.277039
Capnocytophaga canis	55.0509	83.4514	26.6505	-1.61907	0.859135	-1.88453	0.0594934	0.277207
Alicyclobacillus sendaiensis	29.0198	17.9704	40.0693	1.18006	0.626939	1.88225	0.0598018	0.2776
Bacillus aminovorans	18.9438	580.485	26.4345	1.20163	0.638409	1.88223	0.0598048	0.2776
Flexibacter sp. ATCC 35208	25.0856	33.4461	16.7251	-0.991631	0.526767	-1.88248	0.0597704	0.2776
Clostridium thermoalcaliphilum	214.629	137.629	291.63	1.08592	0.577309	1.88101	0.0599704	0.277666
Alloscardovia criceti	53.8996	35.6973	72.102	1.0204	0.542387	1.88132	0.059928	0.277666
Butyricicoccus sp.	3062.34	2261.59	3863.08	0.771055	0.41035	1.87902	0.0602423	0.277872
Treponema porcinum	135.183	163.253	107.114	-0.602617	0.320591	-1.87971	0.060148	0.277872
Lysinibacillus sphaericus	49.7134	39.9605	59.4664	0.553881	0.294702	1.87946	0.0601812	0.277872
Paenibacillus terrae	45.4074	120.238	28.0671	-1.12551	0.599289	-1.87808	0.0603704	0.278113
Megasphaera sp.	1316.85	862.112	1771.58	1.03857	0.553284	1.87711	0.0605034	0.278376
Thermodesulfovibrio islandicus	11.5244	7.1718	15.877	1.16206	0.619314	1.87637	0.0606041	0.27849
Prosthecochloris sp.	42.403	59.1401	25.666	-1.18949	0.634347	-1.87515	0.0607725	0.278915
Saccharicrinis fermentans	72.8332	96.6824	48.9841	-0.961109	0.513722	-1.87087	0.0613626	0.28022
Listeria sp.	34.2113	28.3384	40.0842	0.54881	0.293135	1.87221	0.0611773	0.28022
Megasphaera genomosp.	13.7578	8.75391	18.7616	0.894928	0.478273	1.87116	0.0613223	0.28022
Streptococcus halotolerans	10.3319	6.75588	13.908	1.15476	0.617008	1.87155	0.0612691	0.28022
Dethiobacter alkaliphilus	118.569	92.595	144.543	0.651633	0.348432	1.87019	0.0614575	0.280304
Peptostreptococcaceae	302.276	405.679	198.873	-1.02495	0.548441	-1.86884	0.061645	0.280462
Lelliottia amnigena	21.5305	10.8967	32.1643	1.48491	0.79436	1.86931	0.0615791	0.280462
Clostridium	7728.41	18337.5	10329.1	1.01051	0.542445	1.86288	0.0624789	0.283622
Paludibacter jiangxiensis	254.127	339.097	169.157	-1.01248	0.543846	-1.86171	0.0626435	0.283622
Vagococcus penaei	19.9571	12.3961	27.5181	1.15189	0.618673	1.86187	0.0626216	0.283622
Halodesulfovibrio marinisediminis	34.7707	46.1756	23.3658	-0.971393	0.521785	-1.86167	0.062649	0.283622
Opitutus terrae	392.191	192.781	591.601	1.61658	0.86956	1.85908	0.0630156	0.28388
Slackia sp.	68.9845	50.0167	87.9523	0.828305	0.44552	1.85919	0.0630003	0.28388
Lactobacillus fermentum	31.5614	128.438	84.7846	0.79809	0.42908	1.86	0.0628853	0.28388
Bacillus aurantiacus	22.7116	15.3288	30.0943	1.00411	0.539748	1.86033	0.0628387	0.28388
Coprobacter secundus	1083.44	1331	835.886	-0.675812	0.364501	-1.85407	0.063729	0.2854
Aeromonas dhakensis	162.742	88.8783	236.606	1.41222	0.76257	1.85192	0.0640369	0.2854
Arabia massiliensis	184.499	134.862	234.136	0.80047	0.431604	1.85464	0.0636473	0.2854
Ruminiclostridium	74.5299	46.4643	102.596	1.14522	0.618136	1.85269	0.0639266	0.2854
Enterobacter hormaechei	42.2791	24.1994	60.3588	1.28588	0.694392	1.85181	0.0640535	0.2854
Amphibacillus xylanus	35.4347	25.6257	45.2437	0.850087	0.45847	1.85418	0.063713	0.2854
Clostridium coskatii	18.6168	12.0665	25.1672	1.07939	0.582771	1.85217	0.0640018	0.2854
Oceanithermus profundus	35.3001	48.3241	22.2762	-1.0652	0.574829	-1.85308	0.0638712	0.2854
Aerococcus viridans	15.8567	11.0303	20.6832	0.922415	0.497839	1.85284	0.0639054	0.2854
Paenibacillus oryzae	49.8701	36.9023	62.8379	0.794773	0.429626	1.84992	0.064325	0.285465
Streptococcus macacae	22.7085	13.8746	31.5425	1.14333	0.618111	1.84972	0.0643537	0.285465
Pasteurella multocida	52.2508	74.3258	30.1759	-1.40609	0.760254	-1.8495	0.0643855	0.285465
Spirosoma montaniterrae	18.335	25.452	11.218	-1.14656	0.619424	-1.85101	0.0641683	0.285465
Hydrococcus rivularis	8.11884	11.3405	4.89718	-1.37179	0.741906	-1.849	0.0644573	0.285465
Marinobacter sp.	28.1233	35.8716	20.375	-0.810027	0.438232	-1.8484	0.064545	0.285508
Thermodesulfobacterium geofontis	28.8328	18.2215	39.444	1.10972	0.600876	1.84684	0.0647704	0.28616
Mobilibacterium timonense	473.919	383.931	563.908	0.557281	0.302777	1.84056	0.0656854	0.286205
Clostridium bornimense	382.948	494.591	271.305	-0.859828	0.467366	-1.83973	0.0658078	0.286205
Mycobacterium sp.	109.753	80.8277	138.677	0.77601	0.420827	1.84401	0.0651816	0.286205
Caldicellulosiruptor saccharolyticus	62.2291	43.982	80.4762	0.881588	0.47828	1.84324	0.0652934	0.286205
Carnobacterium divergens	25.0681	17.7798	32.3564	0.88268	0.478323	1.84536	0.0649848	0.286205
Bacillus alcalophilus	19.5638	14.3193	24.8082	0.839186	0.456204	1.8395	0.065842	0.286205
Salinicoccus luteus	12.3436	7.24305	17.4441	1.2821	0.696837	1.83988	0.0657852	0.286205
Chryseolinea serpens	22.6877	30.6989	14.6765	-1.04311	0.566274	-1.84205	0.0654678	0.286205
Pantoea ananatis	8.73959	5.5701	11.9091	1.19783	0.649833	1.8433	0.0652858	0.286205
Pedobacter nyackensis	15.759	20.5932	10.9249	-0.932299	0.505886	-1.8429	0.0653432	0.286205
Niastella yeongjuensis	13.6847	17.5822	9.7871	-0.840646	0.456652	-1.84089	0.0656377	0.286205
Actinopolymorpha alba	14.4108	20.4166	8.40503	-1.26042	0.68296	-1.84552	0.0649618	0.286205
Sinorhizobium meliloti	9.89813	13.0231	6.77319	-1.03695	0.563779	-1.83929	0.0658731	0.286205
Campylobacter mucosalis	10.8228	15.8705	5.77506	-1.41067	0.765946	-1.84173	0.0655149	0.286205
Thermosediminibacter oceani	122.883	92.9117	152.855	0.723544	0.394191	1.83551	0.0664295	0.288281
Solibacillus kalamii	24.5944	33.4308	15.758	-1.11969	0.610208	-1.83494	0.0665151	0.288311
Veillonella sp.	132.87	162.2	5826.22	-0.641301	0.349659	-1.83407	0.066643	0.288524
Niastella vici	27.4388	38.219	16.6586	-1.16085	0.633387	-1.83277	0.066837	0.288682
Bifidobacterium choerinum	15.0212	20.6558	9.38661	-1.40789	0.768049	-1.83308	0.0667913	0.288682
Paraclostridium bifermentans	52.7735	34.3352	71.2119	1.07039	0.584218	1.83218	0.066925	0.288723
Isosphaera pallida	15.9256	22.7389	9.11223	-1.25027	0.682637	-1.83154	0.0670207	0.288795
Thermocrinis albus	14.2056	33.7548	18.3241	0.890935	0.486586	1.83099	0.0671018	0.288806
Bacteroides timonensis	6946.17	9827.48	63273.3	1.29889	0.710503	1.82813	0.0675305	0.289788
Porphyromonas asaccharolytica	196.325	120.628	517.243	1.17709	0.643597	1.82893	0.0674103	0.289788
Desulfotomaculum copahuensis	135.634	93.7375	177.531	0.928594	0.508134	1.82746	0.0676309	0.289788
Oscillatoria acuminata	30.1009	45.054	15.1479	-1.54903	0.84769	-1.82736	0.0676461	0.289788
Desulfurobacterium sp.	44.8728	62.2473	27.4983	-1.15098	0.630539	-1.8254	0.0679412	0.290712
Alcanivorax hongdengensis	8.75214	4.8644	12.6399	1.37599	0.755614	1.82102	0.0686039	0.293206
Dubosiella newyorkensis	166.885	210.609	202.217	-0.769441	0.423043	-1.81882	0.0689383	0.29395
Thermoanaerobacter uzonensis	69.9301	51.1339	88.7263	0.798159	0.43879	1.819	0.0689118	0.29395
Tepidibacillus sp.	26.4112	19.0138	33.8085	0.860038	0.473066	1.81801	0.0690626	0.294138
Erysipelothrix larvae	154.599	202.208	106.989	-0.907099	0.499549	-1.81584	0.0693952	0.295114
Clostridium autoethanogenum	35.0511	24.5685	45.5336	0.927134	0.510687	1.81546	0.0694528	0.295114
Erysipelotrichaceae bacterium	3012.13	2325.7	3698.55	0.667945	0.368243	1.81387	0.0696973	0.29581
Bacteroides finegoldii	33625.3	17183	50067.5	1.54287	0.851038	1.81293	0.0698426	0.296084
Desulfohalobium retbaense	33.1666	21.6452	44.688	1.04436	0.576318	1.81213	0.0699666	0.296267
Draconibacterium orientale	71.6543	92.6281	50.6804	-0.89998	0.498089	-1.80686	0.0707835	0.299036
Balneola sp.	17.58	24.7946	10.3654	-1.16721	0.645944	-1.80698	0.0707652	0.299036
Sediminispirochaeta bajacaliforniensis	68.2412	85.7227	50.7597	-0.718381	0.398261	-1.80379	0.0712639	0.300719
Desmospora sp.	11.8203	8.55439	15.0863	0.888413	0.492898	1.80243	0.0714778	0.301275
Exiguobacterium	34.6547	24.3748	44.9346	0.913049	0.506807	1.80157	0.0716129	0.301498
Acetobacterium dehalogenans	189.742	139.071	240.414	0.799591	0.444285	1.79973	0.0719039	0.301684
Streptococcus intermedius	30.4526	22.1302	95.7846	0.80641	0.44805	1.79982	0.0718891	0.301684
Desulfotignum phosphitoxidans	15.8357	10.625	21.0463	0.931385	0.517267	1.80059	0.0717679	0.301684
Shigella dysenteriae	230.013	109.096	350.929	1.6795	0.934848	1.79655	0.0724069	0.30241
Desulfocarbo indianensis	41.4114	56.0143	26.8085	-1.02824	0.572266	-1.79679	0.0723683	0.30241
Solirubrobacterales bacterium	15.1768	9.38437	20.9692	1.16185	0.646656	1.79671	0.0723822	0.30241
Caminibacter mediatlanticus	13.9143	7.14974	20.6789	1.27154	0.707742	1.79662	0.0723956	0.30241
Desulfosarcina cetonica	44.6572	61.3243	27.9901	-1.09729	0.611157	-1.79544	0.072584	0.302805
Streptococcus didelphis	9.1026	5.60448	12.6007	1.23062	0.686433	1.79278	0.0730086	0.30423
Didymococcus colitermitum	131.429	194.929	67.9281	-1.51391	0.844846	-1.79194	0.0731426	0.304443
Neglecta timonensis	3505.16	4365.64	2644.68	-0.722443	0.403467	-1.79059	0.0733591	0.304852
Geobacter thiogenes	19.921	24.8642	14.9778	-0.707302	0.395191	-1.78977	0.0734903	0.304852
Burkholderiales bacterium 1_1_47	20.6113	33.6287	7.59392	-2.30451	1.28733	-1.79014	0.0734312	0.304852
Corynebacterium jeikeium	16.6871	10.052	23.3222	1.24998	0.699079	1.78803	0.073771	0.305325
Roseivirga seohaensis	18.7312	25.3108	12.1516	-1.06349	0.594629	-1.78849	0.0736966	0.305325
Prevotella sp.	66806.4	99068.8	34544	-1.52003	0.851144	-1.78586	0.0741217	0.306108
Bacillus rubiinfantis	36.8549	27.6054	46.1044	0.763908	0.427885	1.78531	0.0742106	0.306108
Arcobacter butzleri	17.998	12.844	23.152	0.877062	0.491253	1.78536	0.0742037	0.306108
Trabulsiella odontotermitis	247.672	123.28	372.064	1.58672	0.891562	1.77971	0.075123	0.307986
Symbiobacterium thermophilum	125.573	95.6852	155.461	0.70917	0.39843	1.77991	0.075091	0.307986
Peptoniphilus urinimassiliensis	54.6943	43.6354	65.7532	0.601588	0.338067	1.77949	0.075159	0.307986
Paenibacillus larvae	52.7818	43.0612	62.5023	0.569893	0.320268	1.77943	0.0751696	0.307986
Enterobacter asburiae	35.5565	18.4976	52.6153	1.47012	0.82517	1.7816	0.0748151	0.307986
Terrimonas ferruginea	13.9037	18.78	9.02739	-1.10513	0.620526	-1.78096	0.0749188	0.307986
Tumebacillus flagellatus	51.9659	41.8586	62.0732	0.58673	0.330018	1.77788	0.0754243	0.308468
Oceanicola sp.	8.8607	12.3291	5.39229	-1.21454	0.683214	-1.77768	0.0754557	0.308468
Enterobacter kobei	296.47	148.714	444.226	1.57395	0.886633	1.7752	0.0758647	0.308763
Gottschalkia acidurici	152.505	113.654	191.355	0.760435	0.428125	1.7762	0.0757001	0.308763
Bifidobacterium tsurumiense	28.9106	35.1431	22.6782	-0.717615	0.404204	-1.77538	0.0758353	0.308763
Staphylococcus intermedius	16.6505	12.0864	21.2145	0.853797	0.480867	1.77554	0.0758091	0.308763
Bifidobacterium asteroides	31.3819	40.4135	22.3504	-0.790897	0.445832	-1.77398	0.0760663	0.308996
Actinomyces provencensis	10.3339	6.36114	14.3067	1.09068	0.614873	1.77384	0.0760903	0.308996
unclassified Opitutaceae	69.3359	102	36.6721	-1.46457	0.826068	-1.77294	0.0762382	0.309254
Eubacterium	104.28	140.794	67.7649	-1.07004	0.60392	-1.77182	0.076425	0.309669
Lachnospiraceae bacterium	30403.1	36034.5	24771.8	-0.540622	0.305364	-1.77042	0.0766575	0.309741
Porphyromonas sp.	1209.63	1548.56	870.687	-0.834688	0.471526	-1.77019	0.0766963	0.309741
Clostridium tepidiprofundi	157.149	118.225	196.073	0.737298	0.416419	1.77057	0.0766325	0.309741
Shigella sp.	315.215	146.823	483.608	1.71535	0.969316	1.76965	0.076786	0.309763
Lascolabacillus massiliensis	125.236	161.523	219.975	-0.857189	0.485339	-1.76617	0.0773678	0.311122
Pectobacterium carotovorum	39.0247	26.8165	51.2328	0.961935	0.544547	1.76648	0.0773145	0.311122
Nitrococcus mobilis	8.4446	12.2522	4.63697	-1.38496	0.784184	-1.76611	0.0773774	0.311122
Sphingobacterium deserti	15.5593	21.0939	10.0246	-1.05248	0.596204	-1.7653	0.0775132	0.311326
Paenibacillus durus	51.8634	38.7029	65.024	0.765231	0.433817	1.76395	0.0777404	0.311897
Synergistes jonesii	204.056	166.075	242.037	0.547486	0.310674	1.76225	0.0780269	0.312251
Streptococcus porcinus	15.5283	9.74329	21.3132	1.10654	0.627701	1.76284	0.0779274	0.312251
Mariprofundus ferrooxydans	17.776	24.8234	10.7286	-1.15422	0.655094	-1.76191	0.0780841	0.312251
Prevotellaceae bacterium	1705.62	2411.72	999.528	-1.27114	0.721694	-1.76133	0.0781826	0.312305
Acidaminococcus fermentans	388.208	257.773	518.643	1.00928	0.573273	1.76055	0.0783142	0.31249
Proteiniphilum saccharofermentans	157.365	200.228	114.503	-0.805569	0.457982	-1.75895	0.0785856	0.313232
Pelomonas puraquae	10.3731	13.8568	6.88935	-1.15641	0.658131	-1.75711	0.0788983	0.314137
Catonella morbi	646.567	767.443	525.69	-0.540793	0.307886	-1.75647	0.0790083	0.314234
Eisenbergiella tayi	3353.73	2348.41	4359.06	0.892636	0.508355	1.75593	0.0791003	0.314259
Anaerosporomusa subterranea	144.547	106.286	182.809	0.790373	0.450442	1.75466	0.0793174	0.314384
Thiothrix disciformis	28.5565	40.5182	16.5948	-1.26669	0.722072	-1.75424	0.079389	0.314384
Gillisia sp.	24.635	33.6416	15.6283	-1.19124	0.678719	-1.75514	0.079236	0.314384
Desulfotomaculum hydrothermale	69.9693	54.5291	85.4095	0.656153	0.374225	1.75337	0.0795393	0.314639
Synergistes sp.	136.29	93.0694	179.511	0.961146	0.548688	1.75172	0.0798227	0.315081
Bacillus dakarensis	31.0961	20.3351	41.857	1.06715	0.609202	1.75172	0.0798223	0.315081
Clostridium methoxybenzovorans	295.453	369.833	221.073	-0.743167	0.425359	-1.74715	0.080611	0.31785
Alicyclobacillus hesperidum	22.417	15.7502	29.0838	0.915844	0.524481	1.74619	0.0807779	0.318166
Pontibacter actiniarum	11.1032	15.1355	7.07092	-0.978557	0.561046	-1.74417	0.0811303	0.319211
Thermoanaerobacter thermocopriae	31.3064	21.9397	40.673	0.930517	0.533739	1.74339	0.081265	0.319398
Streptococcus uberis	24.1895	29.8257	42.9517	-0.683996	0.392643	-1.74203	0.0815029	0.31999
Shigella sonnei	469.159	241.129	697.19	1.52894	0.878452	1.74049	0.0817723	0.320243
Cronobacter sakazakii	147.244	78.5861	215.902	1.44528	0.830779	1.73967	0.0819166	0.320243
Desulfobacter curvatus	36.0892	49.2758	22.9025	-1.0615	0.609968	-1.74026	0.0818131	0.320243
Fibrobacter succinogenes	25.356	30.7637	19.9482	-0.615782	0.353955	-1.73972	0.0819089	0.320243
Alistipes shahii	57749.9	80556.7	34943.2	-1.20497	0.694546	-1.73491	0.0827576	0.322157
Erysipelatoclostridium	136.12	452.71	269.58	-0.706409	0.406874	-1.73619	0.0825309	0.322157
Niabella ginsenosidivorans	66.5088	93.0873	39.9302	-1.22282	0.704526	-1.73567	0.0826224	0.322157
Aeromonas	17.9776	11.7072	24.248	0.94197	0.542829	1.7353	0.0826882	0.322157
Lactobacillus brevis	31.2748	23.7952	38.7543	0.77156	0.444976	1.73394	0.0829293	0.322483
Eubacterium sp.	6875.26	8582.47	5168.04	-0.731813	0.422235	-1.73319	0.0830619	0.322657
Fusobacterium mortiferum	108.171	135.364	80.9779	-0.708747	0.409454	-1.73096	0.0834598	0.323859
Staphylococcus agnetis	12986.1	8159.05	17813.2	1.12647	0.65102	1.73031	0.0835745	0.323962
Brevibacillus borstelensis	82.0901	52.0526	112.128	1.11573	0.645258	1.72913	0.0837865	0.324098
Actinobaculum sp.	54.5391	77.8968	31.1814	-1.29807	0.750652	-1.72926	0.0837621	0.324098
Clostridium josui	342.546	251.567	433.525	0.790683	0.457829	1.72703	0.0841631	0.324278
Desulfosporosinus	42.7546	30.4584	55.0507	0.869019	0.503172	1.72708	0.0841527	0.324278
Pseudonocardia autotrophica	13.1916	8.86827	17.5149	1.03566	0.599721	1.72689	0.0841868	0.324278
Arenibacter certesii	8.39557	11.5815	5.20965	-1.18322	0.68491	-1.72756	0.0840675	0.324278
Chlamydiales bacterium	19.4837	154.901	13.9522	-0.850155	0.493593	-1.72238	0.0850006	0.326772
Saccharibacillus	14.2574	18.6001	9.9148	-0.946276	0.549421	-1.72232	0.0850124	0.326772
Barnesiella intestinihominis	33885.6	48120.7	19650.6	-1.29205	0.750847	-1.72079	0.0852881	0.326804
Thermobrachium celere	189.178	134.915	243.442	0.857158	0.498045	1.72104	0.0852427	0.326804
Nosocomiicoccus sp.	9.64334	6.45435	12.8323	1.0351	0.601423	1.72108	0.0852358	0.326804
Phocaeicola abscessus	576.457	744.399	408.515	-0.874406	0.508319	-1.72019	0.0853976	0.326882
Blautia obeum	12517.8	16623.4	20402.2	-0.982679	0.573096	-1.71468	0.0864032	0.327653
Bacillus	414.182	349.437	478.927	0.454782	0.265163	1.7151	0.0863263	0.327653
Tepidanaerobacter syntrophicus	265.02	204.325	325.716	0.679939	0.396129	1.71646	0.0860784	0.327653
Bradyrhizobium sp.	81.9607	150.242	242.513	-0.552194	0.321454	-1.7178	0.0858323	0.327653
Actinoplanes sp.	36.7216	22.8231	50.6201	1.08668	0.633642	1.71497	0.0863513	0.327653
Succinimonas amylolytica	68.9848	88.5092	49.4604	-0.826174	0.481299	-1.71655	0.086061	0.327653
Arsukibacterium ikkense	29.2801	10.9972	47.5629	2.09366	1.2204	1.71555	0.0862438	0.327653
Gemella bergeri	11.9974	8.1151	15.8797	1.03791	0.604448	1.71713	0.0859562	0.327653
Methylomonas sp.	17.8809	24.6213	11.1405	-1.07378	0.625738	-1.71602	0.0861582	0.327653
Halalkalibacillus halophilus	19.5748	13.3054	25.8442	0.987029	0.575851	1.71404	0.0865221	0.327765
Rothia sp.	32.0657	24.331	39.8003	0.713902	0.416757	1.71299	0.0867135	0.328151
Streptococcus pantholopis	10.1765	7.10404	13.2489	0.961577	0.56201	1.71096	0.0870883	0.32923
Brachyspira pilosicoli	61.5543	76.2302	46.8783	-0.744649	0.435504	-1.70986	0.087292	0.32966
Eubacterium siraeum	8642.13	11955.1	16823.5	-1.16543	0.682935	-1.70651	0.0879137	0.329988
Traorella massiliensis	762.229	595.752	928.705	0.639009	0.374461	1.70648	0.0879188	0.329988
Eubacterium infirmum	319.995	244.25	395.741	0.701037	0.41075	1.70673	0.087873	0.329988
Carboxydothermus ferrireducens	60.7134	44.5274	76.8995	0.798079	0.467362	1.70762	0.0877061	0.329988
Terracidiphilus gabretensis	18.294	23.4933	13.0948	-0.759596	0.444768	-1.70785	0.0876648	0.329988
Agarivorans gilvus	10.6002	14.8552	6.34514	-1.1437	0.670204	-1.70649	0.0879162	0.329988
Clostridium chromiireducens	104.819	74.1796	135.459	0.877079	0.515492	1.70144	0.0888602	0.33318
Dorea longicatena	10543.9	14923.6	6164.2	-1.27551	0.750681	-1.69914	0.0892928	0.333322
Streptococcus sp.	1016.75	738.634	6015.02	0.808843	0.475857	1.69976	0.0891764	0.333322
Geobacillus sp.	40.4126	33.1907	47.6345	0.566652	0.33348	1.69921	0.0892804	0.333322
Thermotoga	34.6355	26.2432	43.0277	0.703106	0.413449	1.70058	0.0890211	0.333322
Rhodoplanes sp.	8.21585	11.6873	4.74439	-1.28307	0.755267	-1.69882	0.0893525	0.333322
Granulicatella	15.6972	11.3096	20.0849	0.805754	0.474546	1.69795	0.089518	0.3336
Marvinbryantia formatexigens	3262.27	4166.77	2357.77	-0.821158	0.484349	-1.69538	0.0900028	0.334397
Clostridium tetanomorphum	136.579	105.108	168.05	0.694501	0.409428	1.69627	0.089834	0.334397
Lentibacillus jeotgali	9.49347	6.28458	12.7024	1.00308	0.591665	1.69535	0.0900092	0.334397
Dyadobacter alkalitolerans	10.6251	14.7877	6.46256	-1.31874	0.778069	-1.69489	0.0900965	0.334397
Pantoea	166.076	88.0331	244.119	1.46091	0.86233	1.69415	0.0902375	0.334581
Nonlabens ulvanivorans	10.5204	13.9958	7.04488	-1.02517	0.605481	-1.69315	0.0904267	0.334944
Nonlabens sp.	14.2115	18.222	10.201	-0.852467	0.503629	-1.69265	0.090522	0.334959
Veillonella dispar	55.4314	156.205	35266.5	-0.711308	0.420686	-1.69083	0.0908695	0.335568
Sneathiella glossodoripedis	118.84	157.594	80.0865	-0.979884	0.57937	-1.69129	0.0907808	0.335568
Bifidobacterium sp.	164.708	215.194	114.223	-0.953279	0.564742	-1.68799	0.0914131	0.337235
Streptococcus pseudopneumoniae	89.6385	61.8097	347.763	0.901198	0.534133	1.68722	0.0915616	0.337443
Pedobacter kyungheensis	20.7684	14.6141	26.9228	0.897218	0.531942	1.68669	0.0916639	0.337481
Pseudoxanthomonas sp.	17.875	11.8863	23.8637	1.01953	0.605312	1.68431	0.092122	0.33815
Thermosipho melanesiensis	14.1218	18.2193	10.0242	-0.846467	0.502465	-1.68463	0.0920599	0.33815
Arcobacter lekithochrous	11.6904	16.0258	7.35497	-1.3073	0.776003	-1.68466	0.0920537	0.33815
Enterococcus faecalis	4443.14	2771.25	6115.04	1.14176	0.678558	1.68262	0.0924477	0.338667
Vagococcus fluvialis	33.8792	26.8673	40.891	0.588001	0.349357	1.6831	0.0923564	0.338667
Streptococcus phocae	26.7453	62.0205	125.618	0.834286	0.496706	1.67964	0.0930278	0.339381
Neisseria meningitidis	15.2362	19.7314	68.5681	-0.930263	0.553528	-1.68061	0.0928391	0.339381
Desulfitobacterium dehalogenans	37.4144	28.9778	45.851	0.692157	0.412106	1.67956	0.0930427	0.339381
Cutibacterium acnes	15.4378	11.1193	19.7563	0.77657	0.462051	1.6807	0.0928208	0.339381
Cyanothece	8.66172	11.8119	5.51151	-1.13194	0.674081	-1.67924	0.0931054	0.339381
Caloramator	68.7036	53.1243	84.283	0.680465	0.40578	1.67693	0.0935564	0.340686
Clostridium indolis	107.198	136.278	78.1182	-0.810407	0.483519	-1.67606	0.0937266	0.340968
Desulfotomaculum alkaliphilum	110.539	85.0376	136.041	0.691283	0.412595	1.67545	0.0938453	0.341061
Chlamydia psittaci	1722.91	1153.9	2291.92	0.989833	0.591869	1.67239	0.0944481	0.342912
Parabacteroides goldsteinii	6680.47	4003.79	9357.15	1.22451	0.73319	1.67012	0.0948964	0.344199
Acetobacter malorum	8.25297	11.3264	5.1795	-1.28294	0.768552	-1.6693	0.0950584	0.344446
Flavihumibacter sp.	13.949	19.3268	8.57106	-1.12778	0.675871	-1.66863	0.0951906	0.344584
Rufibacter ruber	10.3048	13.3366	7.27308	-0.935799	0.56109	-1.66782	0.095351	0.344824
Thermoanaerobacterium saccharolyticum	59.625	43.7875	75.4625	0.798503	0.479148	1.6665	0.0956131	0.344841
Bifidobacterium pseudolongum	43.7322	55.8481	31.6163	-0.807268	0.484256	-1.66703	0.0955088	0.344841
Lactobacillus ultunensis	9.85278	14.2329	5.47264	-1.4336	0.860307	-1.66638	0.0956375	0.344841
Aerococcus sp.	21.4258	16.8352	26.0164	0.671787	0.403461	1.66506	0.0959005	0.345305
Methylobacterium	12.4364	16.5198	8.353	-0.893876	0.53693	-1.66479	0.0959546	0.345305
Sulfurihydrogenibium sp.	9.90857	6.1971	13.62	1.14445	0.688065	1.66328	0.0962556	0.346048
Dialister micraerophilus	70.6729	90.3574	50.9885	-0.82566	0.496659	-1.66243	0.0964266	0.346323
Megamonas funiformis	134.331	2138.53	225.269	-1.04312	0.629148	-1.658	0.0973183	0.347705
Propionibacterium sp.	19.7546	13.3985	26.1107	0.907953	0.547263	1.65908	0.0970998	0.347705
Variovorax paradoxus	22.2933	29.4768	15.1098	-0.954751	0.575398	-1.65929	0.0970576	0.347705
Nautilia profundicola	11.5219	15.3791	7.66471	-1.03654	0.62451	-1.65976	0.096963	0.347705
Candidatus Contendobacter	11.3836	15.5394	7.22786	-1.05489	0.636363	-1.65769	0.0973802	0.347705
Demequina salsinemoris	8.55928	11.5414	5.57713	-1.04677	0.631344	-1.658	0.0973171	0.347705
Plesiocystis pacifica	38.8392	51.2009	26.4775	-0.950986	0.573952	-1.65691	0.0975383	0.347931
Oceanobacillus damuensis	13.4389	17.8575	9.02027	-0.833956	0.503744	-1.65552	0.0978199	0.348596
Pelobacter propionicus	54.4109	70.9642	37.8577	-0.903894	0.546669	-1.65346	0.098238	0.349746
Paenibacillus alginolyticus	20.6687	16.2259	25.1114	0.627152	0.379562	1.65231	0.0984722	0.349975
Desulfofustis glycolicus	23.0449	30.2286	15.8613	-0.903338	0.546747	-1.6522	0.098493	0.349975
Bacteroides paurosaccharolyticus	15308.1	8558.83	22057.4	1.36571	0.827476	1.65045	0.0988508	0.35
Neofamilia massiliensis	140.597	117.002	164.192	0.502915	0.304718	1.65043	0.0988557	0.35
Clostridium bifermentans	33.4747	23.1147	43.8347	0.965333	0.585275	1.64937	0.0990728	0.35
Sporolactobacillus laevolacticus	30.7631	24.6883	36.8379	0.593835	0.360008	1.6495	0.0990448	0.35
Caryophanon tenue	24.6001	16.8932	32.307	0.9292	0.563171	1.64994	0.0989548	0.35
Phycisphaera mikurensis	25.2888	35.2528	15.3248	-1.15114	0.697534	-1.6503	0.0988811	0.35
Tenacibaculum dicentrarchi	9.26064	13.3285	265.781	-1.22995	0.747028	-1.64646	0.0996696	0.35162
Bacilli	34.4824	23.9452	45.0195	0.898207	0.545625	1.6462	0.0997231	0.35162
Acidaminococcus massiliensis	310.646	223.704	397.587	0.832109	0.505699	1.64546	0.0998742	0.351814
Anaerococcus hydrogenalis	59.9505	43.9953	75.9057	0.719764	0.438034	1.64317	0.100348	0.353145
Alistipes onderdonkii	17286.5	23714.7	10858.4	-1.12705	0.686695	-1.64127	0.100742	0.354189
Porphyromonas cangingivalis	135.73	170.15	101.309	-0.774352	0.472216	-1.63982	0.101042	0.354565
Moraxella catarrhalis	10.042	13.5403	6.54379	-0.961322	0.586205	-1.63991	0.101024	0.354565
Desulfosporosinus acidiphilus	63.2989	50.2699	76.3278	0.642744	0.392156	1.639	0.101213	0.354827
Fuerstia marisgermanicae	33.6983	23.7145	43.682	0.90198	0.550823	1.63751	0.101523	0.35514
Spiroplasma syrphidicola	15.0734	9.17198	20.9747	1.02316	0.624956	1.63718	0.101593	0.35514
Lactobacillus apodemi	9.95954	7.66266	12.2564	0.726984	0.444038	1.63721	0.101586	0.35514
Pontibacter sp.	22.6201	16.9949	28.2453	0.700204	0.427815	1.6367	0.101693	0.355151
Pseudomonas jinjuensis	20.1904	31.3078	9.07296	-1.76713	1.08039	-1.63563	0.101916	0.355591
Geobacter	8.44949	12.1463	4.75271	-1.23272	0.754073	-1.63475	0.102102	0.355899
Roseburia sp.	4774.03	5831.37	3716.7	-0.649172	0.397486	-1.63319	0.102428	0.3561
Novibacillus thermophilus	42.0575	31.8968	52.2181	0.67687	0.41459	1.63263	0.102548	0.3561
Halobacillus halophilus	11.6186	8.86028	14.3769	0.810025	0.495877	1.63352	0.10236	0.3561
Methylohalobius crimeensis	9.04135	12.207	5.87566	-1.01708	0.622894	-1.63282	0.102506	0.3561
Bifidobacterium gallicum	26.2111	18.9271	33.4951	0.822915	0.504313	1.63176	0.102731	0.356154
Thermodesulfobacterium hydrogeniphilum	22.6762	17.1737	28.1786	0.723596	0.44348	1.63163	0.102757	0.356154
Massilia sp.	62.948	81.7275	44.1684	-0.878613	0.53903	-1.62999	0.103104	0.357018
Fusobacterium necrophorum	84.0366	98.5009	69.5722	-0.487337	0.2991	-1.62935	0.10324	0.357152
Lawsonia intracellularis	32.9454	40.9527	24.9381	-0.725862	0.445711	-1.62855	0.103408	0.357398
Bacteroides coprosuis	417.044	525.892	308.197	-0.785468	0.483662	-1.624	0.104376	0.358376
Xenorhabdus innexi	97.6991	58.7513	136.647	1.19161	0.733487	1.62458	0.104252	0.358376
Pediococcus cellicola	26.9463	13.7291	40.1635	1.53988	0.948182	1.62404	0.104368	0.358376
Streptococcus minor	41.479	56.4244	26.5335	-1.04658	0.644013	-1.62509	0.104144	0.358376
Bifidobacterium cuniculi	26.3513	32.9547	19.7479	-0.820974	0.504819	-1.62627	0.103891	0.358376
Listeria weihenstephanensis	14.6964	19.9461	9.44681	-0.923825	0.568405	-1.62529	0.1041	0.358376
Roseomonas sp.	13.3254	18.1857	8.46513	-1.19875	0.737235	-1.62601	0.103948	0.358376
Paenibacillus sanguinis	45.1408	34.3764	55.9051	0.734845	0.453195	1.62148	0.104915	0.359424
Actinomyces oris	40.6672	26.7573	54.5772	1.03892	0.640832	1.6212	0.104975	0.359424
Aquimarina agarilytica	9.25427	6.08527	12.4233	1.06568	0.657073	1.62186	0.104834	0.359424
Hymenobacter gelipurpurascens	78.2871	101.606	54.9686	-0.956808	0.590413	-1.62057	0.105109	0.359548
Clostridium clostridioforme	5035.77	3505.77	16059.7	0.905419	0.559502	1.61826	0.105607	0.360242
Yersinia kristensenii	61.4445	34.9237	87.9654	1.30338	0.805386	1.61833	0.105592	0.360242
Halobacteroides halobius	52.5529	41.8337	63.272	0.608399	0.375762	1.61911	0.105424	0.360242
Clostridium cellulolyticum	271.725	202.02	341.43	0.7591	0.469586	1.61653	0.105979	0.360507
Tatumella citrea	65.8516	36.4155	95.2877	1.35736	0.839202	1.61744	0.105784	0.360507
Kaistia soli	8.50061	12.7997	4.20156	-1.48187	0.916459	-1.61695	0.105888	0.360507
Clostridium disporicum	1631.61	2280	983.225	-1.21228	0.751705	-1.6127	0.106809	0.360792
Holdemania massiliensis	593.319	439.348	747.29	0.763881	0.473508	1.61324	0.106692	0.360792
Desulfosporosinus lacus	109.464	88.1624	130.765	0.581479	0.360164	1.61449	0.106422	0.360792
Rhodomicrobium vannielii	48.579	59.872	91.7684	-0.73706	0.457105	-1.61245	0.106864	0.360792
Clostridium roseum	56.2713	74.1481	38.3945	-0.925367	0.574297	-1.6113	0.107114	0.360792
Lactobacillus shenzhenensis	30.1228	22.3425	37.903	0.788091	0.4879	1.61527	0.106252	0.360792
Virgibacillus proomii	26.0682	16.034	36.1023	1.19136	0.738773	1.61262	0.106828	0.360792
Austwickia chelonae	17.3107	12.1466	22.4749	0.866118	0.53693	1.61309	0.106724	0.360792
Xanthomonas cannabis	9.88869	16.1198	20.4214	-2.09911	1.30286	-1.61116	0.107146	0.360792
Lactobacillus paralimentarius	10.6828	8.26176	13.1038	0.786619	0.487868	1.61236	0.106884	0.360792
Beggiatoa leptomitiformis	9.73543	13.1885	6.28236	-1.01297	0.628521	-1.61168	0.107032	0.360792
Centipeda periodontii	47.509	60.0398	34.9783	-0.771521	0.479746	-1.60819	0.107795	0.362645
Caminicella sporogenes	291.163	224.048	358.279	0.682076	0.424291	1.60757	0.10793	0.362657
Gallionella capsiferriformans	20.9662	13.4703	28.4622	1.09582	0.681794	1.60727	0.107996	0.362657
Flexilinea flocculi	515.723	660.069	371.378	-0.823953	0.513176	-1.6056	0.108363	0.363556
Eisenibacter elegans	18.5532	23.1712	13.9352	-0.792771	0.494124	-1.6044	0.108627	0.364107
Paeniclostridium sordellii	478.317	358.815	597.819	0.73905	0.461248	1.60228	0.109093	0.364706
endosymbiont TC1	54.3051	43.1981	65.412	0.61178	0.381829	1.60224	0.109103	0.364706
Acetobacter sp.	13.7091	37.9633	9.53618	-0.975264	0.608386	-1.60304	0.108927	0.364706
Mannheimia haemolytica	13.5114	17.8333	9.18943	-0.876636	0.547291	-1.60177	0.109206	0.364715
Gracilibacillus kekensis	20.2838	26.4093	14.1582	-0.813694	0.508184	-1.60118	0.109337	0.364821
Erwinia amylovora	47.8524	29.1327	66.5722	1.14957	0.718602	1.59973	0.109659	0.365564
Clostridium acetireducens	129.09	93.2781	164.901	0.834182	0.522417	1.59677	0.110316	0.366864
Klebsiella sp.	77.656	46.6135	108.698	1.20435	0.754309	1.59662	0.110349	0.366864
Desulfamplus magnetovallimortis	32.3069	43.5992	21.0146	-1.03006	0.645124	-1.59669	0.110336	0.366864
unclassified Clostridiales	1010.52	700.629	1320.42	0.913898	0.573576	1.59333	0.111085	0.367313
Defluviitalea phaphyphila	416.692	340.299	493.085	0.540128	0.338955	1.59351	0.111045	0.367313
Heliobacterium modesticaldum	133.397	102.649	164.146	0.690555	0.433334	1.59359	0.111028	0.367313
Anaerostipes	127.071	156.447	97.6959	-0.701608	0.43995	-1.59475	0.110769	0.367313
Butyricimonas sp. An62	46.6024	72.0197	21.1852	-1.75454	1.10069	-1.59404	0.110927	0.367313
Neisseria gonorrhoeae	8.14484	5.41981	10.8699	0.972605	0.609821	1.5949	0.110734	0.367313
Chlorobaculum parvum	11.6579	15.1715	8.14434	-0.81163	0.509646	-1.59254	0.111264	0.367572
Anaerobacillus arseniciselenatis	19.6936	14.9796	24.4076	0.769034	0.483393	1.59091	0.11163	0.368118
Candidatus Thiodiazotropha	15.4726	21.645	9.30017	-1.176	0.739054	-1.59122	0.111559	0.368118
Fervidicella metallireducens	227.218	172.576	281.86	0.712923	0.448306	1.59026	0.111776	0.368269
Candidatus Berkiella	13.8938	17.564	10.2235	-0.827517	0.52061	-1.58952	0.111944	0.368491
Sutterellaceae	40.4832	63.0581	17.9083	-1.81103	1.14029	-1.58822	0.112236	0.369121
Kluyvera intermedia	29.4722	19.0655	138.697	1.07231	0.675384	1.58771	0.112352	0.369171
Hallella seregens	402.006	568.389	235.624	-1.27065	0.801125	-1.58608	0.112721	0.369731
Leptolyngbya ohadii	19.7269	23.9004	15.5533	-0.755729	0.47653	-1.5859	0.112762	0.369731
Belliella pelovolcani	12.0529	15.5997	8.50614	-0.816671	0.515048	-1.58562	0.112825	0.369731
Candidatus Protochlamydia	9.07978	13.0751	5.08452	-1.29623	0.817752	-1.58512	0.112939	0.369775
Streptococcus infantarius	43.3402	26.1632	147.785	1.20389	0.760171	1.58371	0.11326	0.37009
Anaerobacillus sp.	21.3835	15.9928	26.7742	0.744315	0.470018	1.58359	0.113287	0.37009
Oceanobacillus picturae	14.6723	10.447	18.8975	0.883332	0.557882	1.58337	0.113338	0.37009
Anaeromassilibacillus senegalensis	2072.34	2547.89	1596.78	-0.673023	0.425349	-1.58228	0.113585	0.370235
Morganella morganii	28.9922	19.853	38.1314	0.896231	0.566274	1.58268	0.113494	0.370235
Eubacterium ruminantium	348.759	409.88	287.637	-0.500954	0.317326	-1.57867	0.114411	0.372013
Cohnella kolymensis	36.7984	27.3738	46.2231	0.764971	0.484733	1.57813	0.114536	0.372013
Crocosphaera watsonii	19.4093	11.9644	26.8542	1.01946	0.645488	1.57936	0.114254	0.372013
Carnobacterium funditum	16.9887	12.1302	21.8471	0.901428	0.571148	1.57827	0.114503	0.372013
Planomicrobium okeanokoites	13.6231	9.74403	17.5021	0.957174	0.607337	1.57602	0.115022	0.373261
Parageobacillus thermoglucosidans	14.4189	11.0566	17.7813	0.721272	0.457916	1.57512	0.115229	0.373601
Gilliamella apicola	44.0717	73.4966	38.272	-0.430155	0.273274	-1.57408	0.11547	0.373745
Eikenella	8.65254	11.512	5.79305	-1.0173	0.646298	-1.57405	0.115477	0.373745
Treponema pedis	109.729	84.6016	134.855	0.679309	0.431883	1.5729	0.115742	0.373942
Paenibacillus naphthalenovorans	49.8738	36.0802	63.6674	0.83404	0.530125	1.57329	0.115652	0.373942
Turicibacter sanguinis	952.739	1700.35	1276.73	1.02332	0.651088	1.57171	0.116017	0.374502
Prevotella loescheii	202.513	282.943	122.083	-1.21388	0.773662	-1.56901	0.116646	0.375877
Gloeobacter kilaueensis	11.0795	28.8053	13.7573	0.723978	0.461426	1.569	0.116648	0.375877
Betaproteobacteria bacterium	16.3691	12.1259	20.6123	0.795523	0.507615	1.56718	0.117073	0.376916
Fermentimonas caenicola	304.967	1108.64	646.694	-1.30411	0.83273	-1.56606	0.117334	0.376981
Desulfomonile tiedjei	46.1415	33.5501	58.7329	0.822314	0.525035	1.56621	0.1173	0.376981
Thalassobacillus devorans	24.4955	18.7155	30.2755	0.599936	0.383221	1.56551	0.117464	0.376981
Bacillus mannanilyticus	22.5212	18.0647	26.9776	0.599423	0.382936	1.56533	0.117505	0.376981
Chondromyces apiculatus	40.4805	25.5271	55.4339	1.11484	0.712935	1.56373	0.11788	0.377721
Desulforegula conservatrix	41.2385	50.9576	31.5193	-0.700926	0.448325	-1.56343	0.117951	0.377721
Kosakonia oryzae	10.353	15.0929	5.61302	-1.56418	1.00073	-1.56304	0.118044	0.377721
Brevibacillus massiliensis	53.7899	39.2292	68.3506	0.81619	0.522572	1.56187	0.118318	0.37807
Endozoicomonas arenosclerae	10.0652	6.72697	13.4034	1.08474	0.694592	1.5617	0.11836	0.37807
Bacteroides nordii	89480.6	48954.7	130007	1.40906	0.9029	1.5606	0.118619	0.37857
Eubacterium dolichum	310.456	302.072	3305.9	0.77266	0.496519	1.55615	0.119671	0.380354
Prevotella saccharolytica	664.229	913.34	415.118	-1.13931	0.731726	-1.55701	0.119467	0.380354
Marinithermus hydrothermalis	18.1322	13.2967	22.9678	0.829929	0.533357	1.55605	0.119697	0.380354
Acetobacter okinawensis	17.5332	24.6086	10.4578	-1.50967	0.969749	-1.55676	0.119527	0.380354
Maritalea myrionectae	11.1712	15.1318	7.21068	-1.08389	0.695981	-1.55735	0.119387	0.380354
Paenibacillus	236.737	203.481	269.994	0.420303	0.270713	1.55258	0.120524	0.380377
Veillonella seminalis	100.781	115.954	243.717	-0.441208	0.284197	-1.55247	0.12055	0.380377
Clostridium polynesiense	278.691	334.684	222.698	-0.580152	0.374089	-1.55084	0.12094	0.380377
Alicyclobacillus macrosporangiidus	107.443	80.3514	134.534	0.754139	0.486199	1.55109	0.12088	0.380377
Cephaloticoccus capnophilus	76.7823	110.217	43.3471	-1.33346	0.857973	-1.55419	0.120139	0.380377
Bacillus luciferensis	33.5107	25.6061	41.4152	0.721391	0.465173	1.5508	0.120949	0.380377
Salegentibacter sp.	26.7344	33.3882	20.0806	-0.776062	0.499316	-1.55425	0.120125	0.380377
Paucisalibacillus sp.	12.416	9.17998	15.652	0.719089	0.462995	1.55312	0.120394	0.380377
Arenibacter nanhaiticus	20.3922	26.9839	13.8004	-1.05856	0.682077	-1.55197	0.12067	0.380377
Kitasatospora phosalacinea	9.24215	5.56046	12.9238	1.23704	0.795653	1.55475	0.120006	0.380377
Spirosoma luteum	11.1232	14.1273	8.11914	-0.757067	0.487691	-1.55235	0.120578	0.380377
Rhodopseudomonas sp.	9.68207	13.5007	5.86348	-1.1425	0.735301	-1.55379	0.120234	0.380377
Bacillus lentus	25.4239	19.5527	31.2951	0.733325	0.473418	1.549	0.121382	0.381085
Lactobacillus equi	13.5607	11.0935	16.0278	0.640208	0.413271	1.54912	0.121352	0.381085
Kosakonia oryzendophytica	37.0559	18.3889	55.7228	1.56876	1.01422	1.54677	0.121919	0.382117
Leptospira wolffii	12.3693	6.48184	18.2567	1.47773	0.955195	1.54704	0.121853	0.382117
Erysipelothrix rhusiopathiae	52.6958	38.4353	66.9562	0.810949	0.524707	1.54553	0.122219	0.382404
Geobacter lovleyi	25.7307	101.027	19.6236	-0.664506	0.429876	-1.54581	0.12215	0.382404
Prosthecobacter debontii	60.4389	81.3062	39.5715	-1.02973	0.667038	-1.54373	0.122653	0.382931
Spirosoma sp.	11.4696	15.146	7.79313	-0.856773	0.555072	-1.54354	0.122701	0.382931
Aquabacterium parvum	12.7251	17.7149	7.73532	-1.24045	0.803292	-1.5442	0.122539	0.382931
Tepidibacter thalassicus	450.399	586.617	314.182	-0.900085	0.583786	-1.5418	0.123121	0.383618
Sporomusa sphaeroides	214.769	171.125	258.413	0.599928	0.389335	1.54091	0.123339	0.383618
Geoalkalibacter subterraneus	28.2955	37.6193	18.9718	-0.941838	0.610883	-1.54176	0.123131	0.383618
Actinomyces massiliensis	12.9444	8.57883	17.31	1.0166	0.659563	1.54132	0.123238	0.383618
Yersinia pestis	19.7996	10.5978	29.0014	1.35096	0.877304	1.5399	0.123585	0.384056
Alicyclobacillus vulcanalis	27.0702	23.0918	31.0487	0.501082	0.325647	1.53873	0.123871	0.384618
Succinivibrio dextrinosolvens	109.689	312.051	136.675	-0.458167	0.298075	-1.53709	0.124272	0.385044
Asticcacaulis sp.	25.6512	33.3702	17.9321	-0.867147	0.564225	-1.53688	0.124323	0.385044
Tetragenococcus muriaticus	13.0918	10.2437	15.94	0.748484	0.486923	1.53717	0.124252	0.385044
Proteobacteria	651.82	364.026	939.614	1.36584	0.889214	1.53601	0.124535	0.38526
Kosakonia pseudosacchari	237.578	128.349	346.806	1.42929	0.930685	1.53574	0.124603	0.38526
Parapedobacter luteus	21.5425	28.9453	14.1396	-0.963652	0.627669	-1.53529	0.124713	0.385276
Pseudomonas nitroreducens	8.96972	17.8865	12.5098	1.17127	0.763165	1.53476	0.124843	0.385353
Duodenibacillus massiliensis	1851.8	107911	34748.9	1.46788	0.958196	1.53192	0.125541	0.386531
Bacillus massilioanorexius	22.5678	17.6848	27.4507	0.642515	0.419281	1.53242	0.125419	0.386531
Bradyrhizobium lablabi	8.64695	12.6465	4.64737	-1.41324	0.92238	-1.53216	0.125482	0.386531
Fictibacillus enclensis	30.7199	39.0772	22.3626	-0.743778	0.485695	-1.53137	0.125679	0.386631
Prevotella pleuritidis	873.907	1211.08	536.733	-1.17627	0.769092	-1.52942	0.12616	0.38687
Clostridium celerecrescens	482.889	588.821	376.958	-0.646265	0.422538	-1.52948	0.126145	0.38687
Caldanaerobacter subterraneus	256.462	198.289	314.635	0.670362	0.438356	1.52927	0.126199	0.38687
Natranaerobius trueperi	57.7974	43.1882	72.4067	0.762046	0.498282	1.52935	0.126178	0.38687
Desulfospira joergensenii	41.4368	30.8091	52.0645	0.748845	0.490191	1.52766	0.126597	0.38687
Abiotrophia defectiva	13.3155	18.0941	17.7102	-1.01403	0.663522	-1.52825	0.126451	0.38687
Rhodocista sp.	20.3758	77.4864	16.3142	-0.61493	0.402463	-1.52792	0.126534	0.38687
Lactobacillus kefiranofaciens	9.92769	14.4122	5.44313	-1.33792	0.875802	-1.52765	0.126601	0.38687
Desulfotomaculum thermocisternum	26.2739	19.6161	32.9317	0.780269	0.511148	1.52651	0.126884	0.387092
Geitlerinema sp.	26.7205	34.3257	19.1153	-0.807835	0.529096	-1.52682	0.126805	0.387092
Geodermatophilus obscurus	9.36814	6.49484	12.2414	0.94459	0.61918	1.52555	0.127122	0.387496
Pediococcus acidilactici	21.4126	26.7863	16.039	-0.622997	0.408489	-1.52512	0.127228	0.387497
Tepidanaerobacter acetatoxydans	178.979	144.254	213.703	0.580683	0.380997	1.52411	0.127481	0.387621
Limnoraphis robusta	15.8003	22.5463	9.05439	-1.25147	0.821028	-1.52427	0.127441	0.387621
Bacteroides coprophilus	6325.83	269704	10753	-0.957314	0.628872	-1.52227	0.127941	0.387735
Paenibacillus amylolyticus	34.5274	26.8516	42.2032	0.700861	0.460219	1.52288	0.127788	0.387735
Ruminococcus obeum	51.1119	67.3907	34.8331	-1.01873	0.669031	-1.52269	0.127835	0.387735
Agrobacterium sp.	9.35207	11.9302	6.77398	-0.75908	0.498627	-1.52234	0.127924	0.387735
Clostridium citroniae	1294.92	926.144	1663.7	0.843223	0.554236	1.52141	0.128156	0.387746
Leucobacter komagatae	10.7641	6.07401	15.4541	1.15568	0.759492	1.52165	0.128098	0.387746
Thermaerobacter marianensis	64.2389	49.5894	78.8884	0.688851	0.453267	1.51974	0.128575	0.388693
Mycobacterium avium	9.94012	6.08967	13.7906	1.05535	0.694969	1.51856	0.128874	0.389116
Emticicia sp.	10.1025	13.8409	6.36416	-1.10384	0.727	-1.51835	0.128927	0.389116
Coprococcus sp.	681.382	832.483	530.28	-0.653673	0.430774	-1.51744	0.129157	0.389168
Algoriphagus marincola	9.52989	49.7501	7.19693	-0.731885	0.482285	-1.51753	0.129132	0.389168
Alistipes ihumii	12542.7	17828.6	7256.74	-1.29674	0.855216	-1.51627	0.129451	0.389695
Enterobacter	209.876	115.999	303.753	1.38217	0.911782	1.5159	0.129544	0.389695
Desulfurivibrio alkaliphilus	23.7024	31.0064	16.3984	-0.885669	0.584613	-1.51497	0.129781	0.39001
Bifidobacterium actinocoloniiforme	12.0754	15.3544	8.79639	-0.794508	0.524549	-1.51465	0.129862	0.39001
Algoriphagus sp.	34.3825	43.9806	24.7844	-0.818607	0.54095	-1.51328	0.13021	0.390736
Parachlamydiaceae bacterium	10.243	14.3618	6.1241	-1.17391	0.776013	-1.51275	0.130343	0.390815
Hyphomicrobium denitrificans	18.8578	25.6465	12.0692	-1.10567	0.731304	-1.51191	0.130556	0.391133
Pontibacillus yanchengensis	16.5577	12.4915	20.6239	0.763558	0.505521	1.51044	0.130931	0.391939
Halanaerobium hydrogeniformans	87.434	61.4907	113.377	0.892471	0.59165	1.50845	0.131441	0.393142
Criblamydia sequanensis	20.5794	29.0782	12.0805	-1.21338	0.805256	-1.50682	0.131857	0.394066
Rhizobium favelukesii	22.1081	29.5444	14.6717	-1.05537	0.7007	-1.50617	0.132023	0.394242
Akkermansia	397.041	511.686	1069.94	1.21319	0.805921	1.50535	0.132235	0.394338
Capnocytophaga canimorsus	67.4501	88.0275	46.8728	-0.955238	0.635151	-1.50396	0.132593	0.394338
Aneurinibacillus tyrosinisolvens	36.4967	29.3079	43.6856	0.61267	0.407341	1.50407	0.132563	0.394338
Planococcus sp.	15.4092	13.2224	17.5959	0.478871	0.318229	1.5048	0.132375	0.394338
Desulfovibrio indicus	15.7524	19.9643	11.5404	-0.831791	0.552953	-1.50427	0.132512	0.394338
Paenibacillus ehimensis	19.989	15.7671	24.211	0.631504	0.420063	1.50336	0.132747	0.394476
Maribacter sp.	19.3821	24.5799	14.1844	-0.733735	0.488302	-1.50263	0.132936	0.394717
Desulfatirhabdium butyrativorans	42.5769	54.4331	30.7207	-0.801978	0.53394	-1.502	0.133097	0.394876
Ruminococcus champanellensis	4763.31	6101.24	3425.37	-0.832445	0.555549	-1.49842	0.134024	0.395388
Clostridium asparagiforme	2130.07	1576.6	2683.55	0.766163	0.510942	1.49951	0.133741	0.395388
Carboxydothermus islandicus	140.903	101.6	180.205	0.830379	0.554135	1.49852	0.133999	0.395388
Campylobacter gracilis	15.5684	25.9971	20.5864	0.945837	0.630379	1.50042	0.133504	0.395388
Facklamia hominis	9.82444	7.13683	12.5121	0.824857	0.549747	1.50043	0.133503	0.395388
Lactobacillus spicheri	8.69677	6.12036	11.2732	0.85897	0.573174	1.49862	0.133972	0.395388
Balneola vulgaris	9.06665	12.3561	5.77724	-1.02443	0.68351	-1.49878	0.133932	0.395388
Olsenella scatoligenes	271.355	208.701	334.01	0.682334	0.456332	1.49526	0.134847	0.39654
Spirochaeta americana	21.8555	27.4922	16.2187	-0.732572	0.489648	-1.49612	0.134622	0.39654
Ponticaulis koreensis	8.11274	28.1852	11.9875	1.26426	0.845455	1.49536	0.134821	0.39654
Limnohabitans sp.	8.78236	11.7101	5.85461	-0.979771	0.654895	-1.49607	0.134635	0.39654
Carnobacterium gallinarum	18.1765	13.6548	22.6983	0.677667	0.453909	1.49296	0.135448	0.397987
Limnochorda pilosa	75.9398	56.8941	94.9854	0.747241	0.501605	1.4897	0.136303	0.399594
Bacillus chagannorensis	14.0974	10.8284	57.0678	0.699236	0.469403	1.48963	0.136322	0.399594
Paenibacillus ferrarius	32.4013	26.4495	38.3531	0.573664	0.385092	1.48968	0.136309	0.399594
Candidatus Glomeribacter	49.8516	33.9391	65.7641	0.979234	0.658059	1.48807	0.136734	0.399655
Variovorax sp.	30.0056	37.2057	22.8055	-0.745992	0.500976	-1.48908	0.136467	0.399655
Actinomyces ihumii	14.9513	10.5596	19.3431	0.864027	0.580553	1.48828	0.136676	0.399655
Elizabethkingia	12.4198	15.3694	9.4702	-1.10242	0.740924	-1.48789	0.136779	0.399655
Sporolactobacillus vineae	43.3013	33.1447	53.4579	0.687649	0.462712	1.48613	0.137245	0.400699
Alicyclobacillus shizuokensis	22.5627	17.3651	27.7603	0.677347	0.456049	1.48525	0.137478	0.401059
Peptoniphilus sp.	618.663	512.131	725.194	0.504962	0.340291	1.48391	0.137832	0.401174
Anaerococcus prevotii	71.7987	57.1291	86.4682	0.597111	0.402329	1.48414	0.137773	0.401174
Galbibacter marinus	10.858	15.2059	6.51006	-1.11046	0.748359	-1.48386	0.137845	0.401174
Bacillus solimangrovi	13.9347	17.7882	10.0811	-0.729949	0.492495	-1.48214	0.138302	0.402183
Clostridium colicanis	281.342	226.229	336.455	0.576834	0.389658	1.48036	0.138777	0.402557
Marinilactibacillus psychrotolerans	28.5397	22.0792	112.806	0.588294	0.397581	1.47968	0.138958	0.402557
bacterium OL-1	79.4832	91.2132	67.7532	-0.44912	0.303571	-1.47946	0.139018	0.402557
Thioalkalivibrio paradoxus	14.6006	20.2559	43.2384	-1.13523	0.766531	-1.481	0.138607	0.402557
Lewinella cohaerens	22.3838	27.8659	16.9017	-0.737988	0.499032	-1.47884	0.139184	0.402557
Capnocytophaga haemolytica	16.6193	20.7336	12.5049	-0.810134	0.547839	-1.47878	0.139199	0.402557
Wohlfahrtiimonas chitiniclastica	9.44116	6.92523	11.9571	0.855155	0.578082	1.4793	0.139061	0.402557
Desulfovibrio cuneatus	33.7259	45.4416	22.0102	-1.02442	0.693447	-1.47729	0.139598	0.403394
Enterococcus rivorum	27.6799	20.3778	34.9819	0.8002	0.542966	1.47376	0.140547	0.40486
Bacillus shacheensis	20.9423	16.5059	25.3786	0.656825	0.445378	1.47476	0.140278	0.40486
Chitinophaga eiseniae	26.5333	34.7596	18.3071	-0.892381	0.605434	-1.47395	0.140494	0.40486
Marmoricola sp.	10.1059	6.9375	13.2743	0.985132	0.668308	1.47407	0.140463	0.40486
Peptoniphilus lacrimalis	53.3495	41.8742	64.8249	0.640032	0.434411	1.47333	0.140662	0.404871
Fusicatenibacter saccharivorans	6415.85	30247.7	5062.99	-0.617755	0.419577	-1.47233	0.140933	0.405015
Streptococcus anginosus	125.656	93.0391	158.273	0.77641	0.527297	1.47243	0.140904	0.405015
Bradyrhizobium elkanii	15.1392	19.1249	11.1536	-0.758681	0.516404	-1.46916	0.141789	0.407157
Marinifilum fragile	108.496	131.41	85.5819	-0.612071	0.416985	-1.46785	0.142145	0.40786
Trabulsiella	75.3255	37.1719	113.479	1.59669	1.0891	1.46607	0.142629	0.408138
Phycisphaerae bacterium	150.25	197.406	103.095	-0.931493	0.635344	-1.46612	0.142615	0.408138
Curtobacterium sp.	20.6329	38.4205	36.6936	0.72417	0.494437	1.46463	0.143021	0.408138
Paenibacillus phocaensis	37.6086	46.6049	28.6123	-0.658577	0.449535	-1.46502	0.142916	0.408138
Solirubrum puertoriconensis	17.076	21.0883	13.0636	-0.844164	0.575969	-1.46564	0.142746	0.408138
Melissococcus plutonius	8.75467	6.53696	10.9724	0.755724	0.51539	1.46631	0.142563	0.408138
Thermosynechococcus elongatus	12.0676	16.2157	7.9195	-0.966479	0.65987	-1.46465	0.143016	0.408138
Porphyromonas gulae	225.203	278.231	2239.71	-0.694381	0.474512	-1.46336	0.143369	0.408179
Ruminococcus faecis	1013.41	1336.43	690.384	-0.952109	0.650562	-1.46352	0.143326	0.408179
Tistlia consotensis	19.5425	63.8177	25.0947	0.840444	0.574186	1.46371	0.143272	0.408179
Nitrobacter hamburgensis	21.8822	30.1348	13.6296	-1.14129	0.780284	-1.46266	0.143561	0.40841
Mycobacterium kansasii	25.3852	17.232	33.5383	1.00255	0.686037	1.46137	0.143915	0.408781
Providencia rettgeri	11.6586	8.40789	14.9092	0.881421	0.603043	1.46162	0.143845	0.408781
Caldicellulosiruptor acetigenus	32.9812	27.4845	38.4778	0.523673	0.358668	1.46005	0.144276	0.409491
Enterococcus sp.	313.699	273.116	354.283	0.369494	0.253788	1.45591	0.145416	0.412087
Draconibacterium sediminis	93.2847	116.435	70.1347	-0.750742	0.515622	-1.45599	0.145395	0.412087
Lonsdalea quercina	13.1744	16.6732	9.6756	-0.937792	0.644378	-1.45534	0.145574	0.412217
Clostridium ultunense	143.519	112.51	174.529	0.645907	0.44401	1.45471	0.145749	0.412393
Parabacteroides sp. Marseille-P3236	30.1145	17.8478	42.3812	1.20029	0.825903	1.45331	0.146139	0.412956
Moraxella osloensis	11.4229	6.96166	15.8842	1.24322	0.855752	1.45278	0.146286	0.412956
Leuconostoc	10.1942	7.07023	13.3182	0.915781	0.630334	1.45285	0.146265	0.412956
Oenococcus oeni	23.3445	17.7158	28.9732	0.734456	0.50626	1.45075	0.14685	0.41423
Paenibacillus sabinae	19.113	15.1641	23.062	0.594443	0.409911	1.45017	0.14701	0.414362
Flammeovirgaceae bacterium	14.7626	19.3689	10.1562	-0.844948	0.583174	-1.44888	0.147371	0.414744
Thermithiobacillus tepidarius	11.4844	14.2318	8.7369	-0.768767	0.530539	-1.44903	0.147329	0.414744
Hydrogenibacillus schlegelii	59.0447	47.5644	70.525	0.597635	0.412874	1.4475	0.147757	0.415511
Providencia stuartii	21.2401	27.807	14.6732	-0.949061	0.656259	-1.44617	0.14813	0.416239
Acetivibrio ethanolgignens	1478.02	1740.53	1215.5	-0.517422	0.358125	-1.44481	0.148512	0.416732
Sporomusa	131.53	107.306	155.754	0.533745	0.369442	1.44473	0.148533	0.416732
Verrucomicrobium sp.	81.8741	107.927	55.8211	-0.93706	0.649114	-1.4436	0.148852	0.417117
Andreprevotia chitinilytica	16.7092	23.6612	9.75729	-1.21971	0.845002	-1.44344	0.148897	0.417117
Streptococcus salivarius	1555.52	999.702	14191.1	1.07831	0.748383	1.44086	0.149625	0.418277
Bifidobacterium thermacidophilum	40.2647	51.218	29.3113	-0.829303	0.575764	-1.44035	0.149767	0.418277
Oscillibacter sp. 1-3	11.9765	15.4295	21.1251	-0.782426	0.543404	-1.43986	0.149907	0.418277
Sulfurivirga caldicuralii	14.3976	11.0823	17.713	0.605883	0.421077	1.43889	0.150182	0.418277
Sphingobacterium spiritivorum	21.1655	25.6237	16.7074	-0.670707	0.465284	-1.4415	0.149443	0.418277
Cryobacterium sp.	9.23394	6.10139	12.3665	1.02345	0.711353	1.43874	0.150224	0.418277
Pediococcus inopinatus	8.58323	6.23797	10.9285	0.792547	0.550687	1.4392	0.150095	0.418277
Pelodictyon phaeoclathratiforme	12.8927	16.8735	8.91202	-1.10256	0.766008	-1.43935	0.15005	0.418277
Achromobacter sp.	126.897	87.2878	166.506	0.931815	0.647884	1.43824	0.150365	0.418352
Sporomusa malonica	124.766	99.142	150.39	0.610216	0.424821	1.43641	0.150886	0.419226
Proteiniphilum	8.89664	10.9451	6.84815	-0.890081	0.61969	-1.43633	0.150908	0.419226
Faecalicatena fissicatena	276.074	323.494	228.653	-0.502275	0.349841	-1.43573	0.15108	0.419388
Janthinobacterium	10.7347	14.9138	6.55558	-1.14682	0.799811	-1.43386	0.151611	0.420543
Synechocystis sp.	13.5691	17.0863	10.052	-0.752527	0.52502	-1.43333	0.151764	0.420648
Streptococcus criceti	20.7187	15.0079	26.4294	0.871071	0.608639	1.43118	0.15238	0.421886
Siansivirga zeaxanthinifaciens	9.7762	12.7385	6.8139	-0.842369	0.588673	-1.43096	0.152441	0.421886
Bacillus pseudofirmus	24.8297	20.4556	29.2038	0.578023	0.404235	1.42992	0.152741	0.422272
Dyadobacter beijingensis	30.9463	41.1501	20.7424	-0.957607	0.669807	-1.42967	0.15281	0.422272
Acidaminococcus timonensis	377.006	270.074	483.939	0.842153	0.590357	1.42652	0.15372	0.422375
Alkaliphilus oremlandii	260.754	199.289	322.219	0.698196	0.489625	1.42598	0.153874	0.422375
Clostridium tetani	163.277	131.228	195.327	0.577774	0.405092	1.42628	0.153788	0.422375
Brevibacillus reuszeri	37.6611	29.4718	45.8504	0.659811	0.462643	1.42618	0.153817	0.422375
Lactobacillus plantarum	32.0166	38.4714	25.5619	-0.566828	0.397579	-1.4257	0.153955	0.422375
Desulfovibrio putealis	24.6136	31.2507	17.9765	-0.799998	0.561187	-1.42555	0.153999	0.422375
Gloeobacter violaceus	10.4587	18.9993	13.4085	0.781334	0.546763	1.42902	0.153	0.422375
RhizobiumAgrobacterium group	20.8832	28.8211	12.9452	-1.14648	0.80274	-1.42821	0.153232	0.422375
Candidatus Microthrix	8.20187	10.1845	6.2192	-0.724874	0.508069	-1.42672	0.15366	0.422375
Sedimenticola selenatireducens	8.01501	10.4818	5.54822	-0.925689	0.648638	-1.42713	0.153543	0.422375
Citrobacter europaeus	138.949	80.7035	197.195	1.28019	0.89987	1.42264	0.154841	0.423763
Tepidibacter formicigenes	115.097	95.4869	134.707	0.510132	0.358591	1.4226	0.154852	0.423763
Denitrovibrio acetiphilus	73.161	97.2985	49.0235	-0.959728	0.674283	-1.42333	0.15464	0.423763
Shuttleworthia sp.	188.914	163.385	214.442	0.390522	0.274836	1.42092	0.155339	0.424778
Treponema vincentii	86.8604	71.7207	102	0.524402	0.369374	1.41971	0.155693	0.425431
Clostridium septicum	163.248	211.557	114.939	-0.868302	0.612188	-1.41836	0.156086	0.425612
Vibrio aerogenes	10.508	13.6016	7.41441	-0.771453	0.543655	-1.41901	0.155896	0.425612
Pedobacter agri	8.17863	10.89	5.46725	-0.796875	0.561859	-1.41828	0.156108	0.425612
Caenibacillus caldisaponilyticus	60.618	48.3824	72.8535	0.6164	0.435018	1.41695	0.156497	0.426175
Bacillus sonorensis	39.8705	124.495	25.877	-1.04212	0.735556	-1.41678	0.156547	0.426175
Shigella	374.538	206.447	542.628	1.39112	0.982258	1.41625	0.156704	0.426285
Anaerosphaera sp.	35.977	27.9798	43.9742	0.663721	0.469117	1.41483	0.157118	0.426526
Streptococcus sinensis	11.5662	9.15524	38.9998	0.708492	0.500681	1.41506	0.157052	0.426526
Oceanisphaera profunda	18.0341	21.0421	15.026	-0.765945	0.541399	-1.41475	0.157141	0.426526
Tissierellia	16.8457	22.2472	11.4441	-1.00631	0.712565	-1.41224	0.157881	0.428216
Bifidobacterium pullorum	42.958	50.1151	35.801	-0.500654	0.354723	-1.41139	0.158128	0.428571
Flammeovirga pacifica	23.8205	29.7457	17.8952	-0.701214	0.497907	-1.40832	0.159035	0.430711
Parachlamydia sp.	15.3108	10.158	20.4637	1.00587	0.71506	1.40669	0.159519	0.431702
Tissierellia bacterium	241.942	191.687	292.198	0.612964	0.436026	1.4058	0.159785	0.431784
Oceanisphaera sp.	10.3571	13.2029	7.51128	-0.96873	0.689091	-1.40581	0.159781	0.431784
Prevotella enoeca	835.787	1169.39	502.186	-1.21949	0.868546	-1.40406	0.160301	0.43254
Streptococcus orisasini	22.2724	14.8197	29.7251	1.0214	0.727459	1.40406	0.160301	0.43254
Clostridium butyricum	317.377	379.064	255.69	-0.560085	0.399075	-1.40346	0.16048	0.432643
Paludibacter propionicigenes	218.918	260.76	177.076	-0.582208	0.414931	-1.40314	0.160574	0.432643
Haloplasma contractile	183.457	142.018	728.406	0.659629	0.471306	1.39958	0.16164	0.433028
Sellimonas intestinalis	265.804	190.457	341.15	0.827745	0.591456	1.3995	0.161662	0.433028
Enterorhabdus caecimuris	267.102	329.82	204.384	-0.684847	0.489191	-1.39996	0.161526	0.433028
Chitinophagaceae bacterium	90.7771	106.162	75.3919	-0.514305	0.366966	-1.40151	0.161063	0.433028
Thermosipho africanus	27.2725	21.5847	32.9603	0.645304	0.460954	1.39993	0.161534	0.433028
Facklamia sp.	17.7568	12.2101	23.3036	0.924316	0.659672	1.40117	0.161162	0.433028
Methylopila sp.	8.17253	27.1422	10.3581	0.825331	0.588753	1.40183	0.160966	0.433028
Desulfonatronovibrio hydrogenovorans	11.3308	14.1429	8.5186	-0.680539	0.485941	-1.40046	0.161377	0.433028
Enterococcus avium	14.0958	8.81872	19.3729	0.970005	0.69343	1.39885	0.161858	0.433236
Prevotella ruminicola	2067.3	2720.23	1414.37	-0.943726	0.675666	-1.39673	0.162494	0.43462
Proteocatella sphenisci	368.712	285.45	451.973	0.666978	0.477692	1.39625	0.162639	0.434691
Clostridiales	26262.8	31866.4	41810.8	-0.625236	0.448087	-1.39535	0.162912	0.434787
Methylocystis sp.	102.63	128.583	76.6767	-0.744466	0.533394	-1.39571	0.162801	0.434787
Desnuesiella massiliensis	199.268	165.974	232.562	0.499761	0.358536	1.39389	0.16335	0.435271
Tissierella creatinophila	125.725	104.019	147.432	0.500518	0.359266	1.39317	0.163568	0.435271
Ketogulonicigenium vulgare	12.8374	16.2975	77.7421	-0.838426	0.601557	-1.39376	0.16339	0.435271
Facklamia	16.3708	11.7655	20.9761	0.888306	0.637441	1.39355	0.163454	0.435271
Cyclobacterium marinum	29.9493	19.4367	143.437	1.08292	0.7777	1.39247	0.163781	0.435523
Caldanaerobius fijiensis	331.125	264.004	398.246	0.597464	0.429625	1.39066	0.164328	0.436344
Dyadobacter fermentans	14.608	70.5064	10.6257	-0.674022	0.484591	-1.39091	0.164253	0.436344
Clostridium felsineum	33.9532	28.4618	39.4447	0.516679	0.371705	1.39002	0.164521	0.436541
Pelodictyon luteolum	22.048	28.5711	15.525	-0.8807	0.633804	-1.38955	0.164667	0.436611
Vitellibacter aquimaris	8.02004	11.3957	4.6444	-1.17318	0.845321	-1.38786	0.165181	0.437658
Thermanaerovibrio acidaminovorans	22.3597	18.689	26.0304	0.545478	0.393182	1.38734	0.165338	0.437757
Prevotella shahii	250.006	336.644	163.369	-1.04512	0.753703	-1.38664	0.165551	0.438006
Caldithrix abyssi	74.9501	93.1491	56.7511	-0.700328	0.505779	-1.38465	0.166159	0.439298
Synechococcus sp.	170.388	206.922	133.853	-0.623711	0.450933	-1.38316	0.166616	0.440105
Thermomonas hydrothermalis	9.37182	11.5524	7.19127	-0.946853	0.684895	-1.38248	0.166825	0.440105
Muricauda antarctica	9.35075	12.9766	5.7249	-1.10168	0.79681	-1.38262	0.166782	0.440105
Pediococcus damnosus	7.8909	10.2982	5.48356	-0.792732	0.573605	-1.38202	0.166966	0.440161
Gallibacterium genomosp.	27.222	34.8094	19.6347	-0.803029	0.58143	-1.38113	0.16724	0.440429
uncultured Termite	23.1173	124.624	17.4265	-0.713221	0.516488	-1.38091	0.167308	0.440429
Roseburia hominis	9960.74	13112.5	6808.99	-0.945304	0.685005	-1.38	0.167588	0.440535
Streptomyces thermoautotrophicus	12.7481	8.82752	16.6686	0.947838	0.686768	1.38014	0.167543	0.440535
Candidatus Desulforudis	55.3008	44.4716	66.13	0.591654	0.429217	1.37845	0.168065	0.441471
Facklamia ignava	24.1422	18.5247	29.7596	0.711944	0.516673	1.37794	0.168222	0.441568
Cytophaga aurantiaca	13.0843	16.1823	9.98631	-0.722858	0.524812	-1.37737	0.168399	0.441717
Streptococcus ovis	20.6713	16.6305	24.7121	0.59016	0.428759	1.37644	0.168686	0.441867
Thioalkalivibrio thiocyanodenitrificans	21.3834	29.8209	12.946	-1.16906	0.849362	-1.3764	0.168698	0.441867
Enterococcus hermanniensis	11.8502	9.25413	14.4464	0.595004	0.432477	1.37581	0.168882	0.442034
Gloeocapsa sp.	16.4753	250.133	12.2406	-0.699441	0.508766	-1.37478	0.1692	0.442551
Anaerococcus sp.	130.548	101.64	159.455	0.649304	0.472509	1.37416	0.169391	0.442591
Calditerricola satsumensis	51.4259	39.9594	62.8925	0.675509	0.491654	1.37395	0.169457	0.442591
Clostridium sulfidigenes	224.271	180.606	267.937	0.576134	0.4195	1.37338	0.169633	0.442737
Peptoniphilus coxii	53.7396	43.3045	64.1747	0.599948	0.437161	1.37237	0.169947	0.44324
Dickeya solani	36.8366	21.5194	52.1539	1.24777	0.909756	1.37154	0.170206	0.443401
Derxia gummosa	8.15701	5.75785	10.5562	0.878174	0.640349	1.3714	0.170251	0.443401
Mariniphaga anaerophila	151.62	184.231	119.008	-0.634578	0.463216	-1.36994	0.170706	0.444272
Acidobacterium ailaaui	15.0018	19.9599	10.0437	-0.946641	0.691265	-1.36943	0.170864	0.444368
Cesiribacter andamanensis	32.674	42.1271	23.2208	-0.987573	0.721371	-1.36902	0.170992	0.444386
Histophilus somni	25.8466	33.504	18.1891	-0.928331	0.678523	-1.36817	0.17126	0.444768
Paenibacillus lautus	21.7332	18.3444	25.122	0.463806	0.339262	1.3671	0.171593	0.445317
Alicyclobacillus acidiphilus	52.0263	39.5572	64.4953	0.714702	0.523258	1.36587	0.17198	0.445774
Lactobacillus algidus	8.3076	6.55336	10.0618	0.724496	0.530469	1.36577	0.172013	0.445774
Aminobacterium colombiense	60.3238	74.9357	45.712	-0.678819	0.497459	-1.36457	0.172388	0.446431
Erysipelothrix tonsillarum	73.9154	55.1398	92.6909	0.750712	0.550961	1.36255	0.173025	0.446818
Effusibacillus pohliae	72.4899	58.5032	86.4765	0.57777	0.423943	1.36285	0.17293	0.446818
Caulobacter sp.	22.9757	29.337	16.6144	-0.871609	0.63952	-1.36291	0.172911	0.446818
Calothrix rhizosoleniae	11.252	8.36607	14.1379	0.814496	0.597494	1.36319	0.172824	0.446818
Eubacterium callanderi	37.242	30.4981	43.9859	0.533221	0.392025	1.36017	0.173776	0.448443
Thermincola ferriacetica	40.3714	32.5528	48.1901	0.610716	0.449701	1.35805	0.174448	0.448597
Bacillus gottheilii	22.5597	62.9678	25.9559	0.502869	0.370217	1.35831	0.174365	0.448597
Bacteroides sp. D2	7.86147	10.5295	16.9194	-1.22722	0.903172	-1.35878	0.174215	0.448597
Fibrisoma limi	15.9777	18.4248	13.5307	-0.624942	0.459834	-1.35906	0.174128	0.448597
Listeria newyorkensis	8.2721	6.02863	10.5156	0.842419	0.620313	1.35806	0.174446	0.448597
Bacillus sp.	1461.56	1250.2	1672.93	0.422237	0.311153	1.35701	0.174778	0.449012
Eggerthella sp.	575.225	428.034	722.417	0.750855	0.553607	1.3563	0.175005	0.449012
Staphylococcus epidermidis	337.742	234.837	440.646	0.905208	0.667747	1.35562	0.175221	0.449012
Leptotrichia trevisanii	10.1834	6.27055	14.0963	0.903291	0.666268	1.35575	0.175179	0.449012
Motiliproteus sp.	8.45011	11.7558	5.14444	-1.08898	0.802646	-1.35674	0.174865	0.449012
Anaerofilum sp.	2795.47	2233.4	3357.54	0.588297	0.434785	1.35308	0.176031	0.449704
Citrobacter werkmanii	99.6817	59.8023	139.561	1.21122	0.895203	1.35301	0.176051	0.449704
Murdochiella massiliensis	108.139	86.5349	129.744	0.59318	0.438565	1.35255	0.1762	0.449704
Bifidobacterium scardovii	96.0588	119.427	72.6903	-0.749448	0.553694	-1.35354	0.175883	0.449704
Nitrospirae bacterium	32.9392	40.738	25.1405	-0.68767	0.508106	-1.3534	0.175928	0.449704
Oceanobacillus	10.6867	7.75532	13.618	0.7953	0.588038	1.35246	0.176227	0.449704
Christensenella sp.	809.544	642.401	976.686	0.606405	0.448862	1.35098	0.1767	0.44972
Chryseobacterium daeguense	10.381	50.4181	129.01	-1.1631	0.860978	-1.35091	0.176724	0.44972
Cellulomonas sp.	51.0337	60.4192	41.6481	-0.50876	0.376306	-1.35198	0.17638	0.44972
Prochlorococcus marinus	24.5565	29.9079	19.2051	-0.605919	0.448497	-1.351	0.176696	0.44972
Alistipes	32120.9	43028.1	21213.7	-1.02036	0.755823	-1.35	0.177015	0.450149
Auricoccus indicus	12.7137	10.3873	15.0401	0.607842	0.451148	1.34732	0.177876	0.452025
Bacillus jeotgali	9.29094	7.16128	11.4206	0.721013	0.535417	1.34664	0.178097	0.452273
Coprococcus comes	7245.19	9667.34	4823.04	-1.00313	0.74519	-1.34614	0.178258	0.452368
Bariatricus massiliensis	799.074	917.54	680.608	-0.429132	0.31934	-1.34381	0.17901	0.453964
Parasporobacterium paucivorans	480.042	563.551	396.532	-0.499201	0.373762	-1.33561	0.181676	0.454172
Porphyromonas uenonis	258.871	188.701	329.041	0.806722	0.601296	1.34164	0.179713	0.454172
Bacteroidetes oral	171.267	205.432	137.102	-0.596389	0.446433	-1.3359	0.181583	0.454172
Bathymodiolus thermophilus	147.168	188.421	105.914	-0.838718	0.627386	-1.33684	0.181273	0.454172
Treponema succinifaciens	112.378	131.408	93.3478	-0.471942	0.352061	-1.34051	0.180078	0.454172
Dialister pneumosintes	61.4635	154.519	70.4902	0.41109	0.308044	1.33452	0.182033	0.454172
Anaerococcus mediterraneensis	54.8563	45.954	63.7585	0.463232	0.346147	1.33825	0.180814	0.454172
Caldibacillus debilis	46.4707	38.6895	54.2519	0.539497	0.403488	1.33708	0.181195	0.454172
Thermoactinomyces	43.938	34.4232	53.4528	0.654449	0.488434	1.33989	0.18028	0.454172
Shewanella	62.4731	77.3128	47.6335	-0.721344	0.539004	-1.33829	0.180802	0.454172
Bacillus bogoriensis	38.8802	30.8777	46.8826	0.645404	0.48192	1.33923	0.180495	0.454172
Anoxybacillus flavithermus	35.807	30.3725	41.2416	0.48891	0.364695	1.3406	0.180051	0.454172
Pelobacter acetylenicus	34.0946	43.5743	24.6149	-0.78175	0.58479	-1.33681	0.181286	0.454172
Domibacillus sp.	18.7623	15.2406	22.2839	0.612625	0.459035	1.33459	0.18201	0.454172
Marivirga sericea	14.2334	10.0815	18.3853	0.885653	0.663698	1.33442	0.182065	0.454172
Rahnella aquatilis	10.6974	6.53719	14.8575	1.00226	0.750768	1.33498	0.181884	0.454172
Vibrio gazogenes	11.1626	8.14432	14.181	0.816641	0.610729	1.33716	0.181171	0.454172
Roseomonas cervicalis	8.8986	15.5043	12.6021	1.05246	0.784251	1.342	0.179596	0.454172
Desulfovibrio aespoeensis	18.0234	23.5299	12.5169	-0.908276	0.67979	-1.33611	0.181512	0.454172
Salisaeta longa	13.833	16.7255	10.9406	-0.732481	0.546064	-1.34138	0.179796	0.454172
Chryseobacterium greenlandense	8.19326	5.47896	10.9076	0.995347	0.742089	1.34128	0.17983	0.454172
Magnetovibrio blakemorei	13.533	90.7053	10.565	-0.844807	0.62986	-1.34126	0.179835	0.454172
Rubripirellula obstinata	13.5908	17.5389	9.64277	-0.865188	0.645797	-1.33972	0.180336	0.454172
Imhoffiella purpurea	8.83591	11.9007	5.77112	-1.02161	0.763812	-1.33751	0.181055	0.454172
Lactobacillus mellis	15.347	10.8914	19.8026	0.912033	0.684047	1.33329	0.182437	0.45479
Intestinimonas butyriciproducens	6679.21	11041.2	24221.1	0.54495	0.40924	1.33162	0.182987	0.455541
Planomicrobium flavidum	23.3602	19.7491	26.9713	0.46925	0.352348	1.33178	0.182933	0.455541
Gemella morbillorum	14.1163	11.4781	53.3856	0.570314	0.428763	1.33014	0.183473	0.456441
Sulfurovum riftiae	11.3881	14.1075	8.66868	-0.782413	0.58888	-1.32865	0.183965	0.457355
Alkaliphilus metalliredigens	170.978	138.081	203.875	0.574589	0.433201	1.32638	0.184713	0.457975
Fusobacterium perfoetens	91.636	200.815	78.9403	-0.376575	0.28389	-1.32648	0.184681	0.457975
marine gamma	10.4007	7.72074	13.0806	0.697376	0.525734	1.32648	0.184681	0.457975
Rubidibacter lacunae	8.23033	5.9266	10.5341	0.873094	0.657881	1.32713	0.184466	0.457975
Chitinophaga pinensis	23.9389	29.2202	18.6576	-0.657962	0.496711	-1.32464	0.185291	0.45897
Bacteroides sp. An51A	10.5758	15.678	5.47349	-1.6445	1.24168	-1.32442	0.185365	0.45897
Paenibacillus selenitireducens	44.6388	38.4304	50.8473	0.450101	0.340377	1.32236	0.186049	0.460352
Gordonibacter	45.348	31.6528	59.0433	0.830815	0.629006	1.32084	0.186555	0.461293
Clostridium celatum	2037.92	2844.06	1231.79	-1.20672	0.91455	-1.31947	0.187011	0.461853
Cyclobacterium lianum	16.695	20.5439	12.8461	-0.760213	0.576178	-1.31941	0.187034	0.461853
Parabacteroides johnsonii	19384.5	24849.8	54454.5	-0.836182	0.634416	-1.31803	0.187492	0.462052
Aliifodinibius roseus	22.4546	17.2523	27.657	0.679069	0.515199	1.31807	0.18748	0.462052
Paenisporosarcina indica	24.9405	33.2216	16.6593	-0.928246	0.703904	-1.31871	0.187266	0.462052
Ethanoligenens harbinense	990.45	796.097	1184.8	0.575053	0.436826	1.31643	0.188028	0.462752
Anaerovibrio lipolyticus	207.105	177.221	236.988	0.422549	0.320971	1.31647	0.188016	0.462752
Bacillus flexus	13.9135	10.1863	17.6407	0.819145	0.623176	1.31447	0.188689	0.464066
Thermincola potens	81.1287	67.177	95.0803	0.524167	0.399516	1.312	0.189519	0.464549
Desulfococcus multivorans	38.8098	46.4147	31.2049	-0.542538	0.41324	-1.31289	0.189221	0.464549
Conexibacter woesei	22.1306	18.4996	25.7617	0.525644	0.400443	1.31265	0.189299	0.464549
Leptonema illini	18.0655	22.1334	13.9976	-0.690363	0.526173	-1.31205	0.189505	0.464549
Noviherbaspirillum denitrificans	18.6839	23.5705	13.7973	-0.778354	0.592591	-1.31348	0.189023	0.464549
Treponema phagedenis	75.0106	351.564	63.7382	-0.4104	0.313135	-1.31062	0.189987	0.464765
Truepera radiovictrix	38.0438	46.1146	29.9729	-0.592068	0.451682	-1.31081	0.189922	0.464765
Paenibacillus panacisoli	17.06	20.4581	13.6619	-0.488644	0.372763	-1.31087	0.189901	0.464765
Thermoanaerobacter thermohydrosulfuricus	51.9951	66.3186	37.6716	-0.787334	0.601839	-1.30821	0.190801	0.466445
Bacteroides fragilis	552101	384933	719269	0.901924	0.690042	1.30706	0.191193	0.466471
Achromobacter xylosoxidans	16.2021	20.103	12.3011	-0.703652	0.538292	-1.30719	0.191147	0.466471
Rhodopirellula islandica	8.76931	11.4044	6.13422	-0.859772	0.657609	-1.30742	0.19107	0.466471
Fibrobacter sp.	960.5	1109.85	811.15	-0.453168	0.347389	-1.3045	0.192064	0.467827
Natranaerobius thermophilus	83.2284	66.0056	100.451	0.623898	0.478123	1.30489	0.191931	0.467827
Lactobacillus kitasatonis	7.98546	91.7082	5.51687	-1.19611	0.91705	-1.3043	0.192132	0.467827
Leucobacter sp.	11.9877	10.1017	13.8738	0.514975	0.395568	1.30186	0.192963	0.469539
Maledivibacter halophilus	264.828	223.834	305.822	0.46093	0.354557	1.30002	0.193595	0.470452
Sporosarcina ureae	44.0058	34.6033	53.4084	0.645606	0.496603	1.30004	0.193586	0.470452
Paenibacillus mucilaginosus	70.0982	83.2751	56.9213	-0.524033	0.403224	-1.29961	0.193736	0.470483
Porphyromonas endodontalis	125.617	149.51	101.724	-0.587634	0.453032	-1.29711	0.194592	0.471003
Bifidobacterium stellenboschense	80.5901	99.8735	61.3068	-0.730463	0.56297	-1.29752	0.194454	0.471003
Propionimicrobium sp.	13.6289	10.5781	16.6797	0.568049	0.437658	1.29793	0.194312	0.471003
Brucella abortus	7.94923	4.06188	11.8366	1.3583	1.04671	1.29768	0.194397	0.471003
Thermus aquaticus	8.25163	11.0766	5.42669	-0.900887	0.694356	-1.29744	0.194479	0.471003
Ruminococcaceae bacterium	11948.4	9824.09	14072.7	0.518303	0.39983	1.29631	0.19487	0.471246
Clostridium stercorarium	1022.82	835.754	1209.88	0.535509	0.413316	1.29564	0.195099	0.471246
Paenibacillus assamensis	29.1705	23.557	34.784	0.604108	0.466404	1.29524	0.195236	0.471246
Kurthia gibsonii	17.9098	14.8628	32.4577	0.440898	0.340315	1.29556	0.195127	0.471246
Spiroplasma helicoides	9.92534	13.2971	6.55363	-0.966151	0.746088	-1.29496	0.195335	0.471246
Catenibacterium mitsuokai	26822.7	36027.5	17617.8	-1.0322	0.797597	-1.29414	0.195619	0.47162
Alicyclobacillus acidocaldarius	46.2184	36.706	55.7308	0.624885	0.483011	1.29373	0.195759	0.471649
Lawsonella clevelandensis	19.8329	12.8725	26.7932	1.03795	0.803002	1.29259	0.196152	0.471974
Oblitimonas alkaliphila	11.3852	7.83845	14.9319	0.852341	0.659401	1.2926	0.19615	0.471974
Alistipes finegoldii	42055.6	56048	28063.2	-0.998024	0.774713	-1.28825	0.197659	0.473609
Lachnospiraceae	8064.07	9821.96	6306.17	-0.639418	0.495709	-1.28991	0.197083	0.473609
Barnesiella	1447.78	1815.89	1079.67	-0.753338	0.585205	-1.28731	0.197988	0.473609
Gardnerella vaginalis	317.986	394.232	241.74	-0.720927	0.559303	-1.28897	0.197407	0.473609
Pseudomonas	126.198	98.3491	154.048	0.65421	0.508075	1.28762	0.197877	0.473609
Pseudoalteromonas sp.	119.125	327.68	83.7229	-0.884413	0.687035	-1.28729	0.197994	0.473609
Alicyclobacillus pomorum	37.2572	31.5103	43.0042	0.50124	0.388906	1.28885	0.197452	0.473609
Kurthia massiliensis	19.4614	15.0979	23.8248	0.674733	0.52391	1.28788	0.197788	0.473609
Bavariicoccus seileri	22.815	28.3738	17.2562	-0.640969	0.496965	-1.28977	0.197131	0.473609
Zetaproteobacteria bacterium	9.73094	54.4047	6.95266	-0.763744	0.593491	-1.28687	0.198141	0.473653
Vagococcus teuberi	11.469	9.10434	13.8336	0.641572	0.500074	1.28295	0.199508	0.476611
Clostridium beijerinckii	427.532	494.274	360.79	-0.449016	0.350793	-1.28	0.200544	0.478774
Niastella populi	17.3556	21.5796	13.1317	-0.68626	0.53669	-1.27869	0.201006	0.479564
Thermosinus carboxydivorans	135.716	105.858	165.575	0.652549	0.510858	1.27736	0.201475	0.480191
Proteus	27.9754	18.6565	37.2943	0.943962	0.739086	1.2772	0.201531	0.480191
Fervidobacterium islandicum	22.305	28.8674	15.7425	-0.83541	0.65448	-1.27645	0.201797	0.480513
Phoenicibacter massiliensis	114.227	130.353	98.1016	-0.389384	0.305257	-1.27559	0.202099	0.480921
Cupriavidus basilensis	36.0775	26.9741	45.181	0.693851	0.544285	1.2748	0.202382	0.48128
Azospirillum brasilense	17.7389	75.7184	14.2045	-0.575866	0.452006	-1.27402	0.202655	0.481618
Peptostreptococcaceae bacterium	287.874	243.665	332.083	0.453593	0.356195	1.27344	0.202862	0.481798
Peptoniphilaceae bacterium	34.085	28.7246	39.4454	0.506461	0.398399	1.27124	0.203643	0.483027
Nitrospira japonica	9.33231	11.7911	6.87349	-0.759079	0.597066	-1.27135	0.203605	0.483027
Melioribacter roseus	62.0872	77.049	47.1254	-0.685223	0.539709	-1.26961	0.204222	0.484086
Franconibacter helveticus	10.4618	5.58794	15.3357	1.31195	1.03503	1.26754	0.204962	0.485528
Erwinia sp.	11.0815	8.08965	14.0734	0.763276	0.60282	1.26618	0.20545	0.486369
Butyrivibrio	674.353	770.822	577.883	-0.419385	0.331737	-1.26421	0.206156	0.486516
Candidatus Stoquefichus	435.916	363.549	508.284	0.473261	0.374295	1.26441	0.206084	0.486516
Prevotella oralis	618.24	826.59	409.89	-1.01365	0.801249	-1.26509	0.205839	0.486516
Megamonas hypermegale	374.004	956.384	406.705	-0.396926	0.313639	-1.26555	0.205674	0.486516
Phormidium sp.	17.7906	21.5862	13.995	-0.567225	0.4487	-1.26415	0.206176	0.486516
Porphyromonas levii	120.854	147.892	265.101	-0.66135	0.523619	-1.26304	0.206577	0.486523
Desulfatibacillum alkenivorans	54.6475	64.5097	44.7852	-0.485484	0.384278	-1.26337	0.206458	0.486523
Jonquetella anthropi	11.2052	8.19628	25.9401	0.577574	0.457287	1.26304	0.206574	0.486523
Aequorivita viscosa	15.2662	19.1448	11.3877	-0.778324	0.617547	-1.26035	0.207544	0.488488
Bacteriovorax sp.	33.1926	38.8508	27.5344	-0.536435	0.426345	-1.25822	0.208313	0.489737
Halomicronema hongdechloris	7.92449	10.0746	5.77441	-0.772407	0.613929	-1.25814	0.208342	0.489737
Anaerofustis stercorihominis	449.934	391.23	508.638	0.382106	0.303893	1.25737	0.20862	0.489763
Bacillus eiseniae	10.1545	8.51415	11.7949	0.562981	0.447699	1.2575	0.208574	0.489763
Ilumatobacter coccineus	8.12422	10.3869	5.86152	-0.86723	0.690046	-1.25677	0.208837	0.489957
Candidatus Symbiothrix	61.2255	76.1883	46.2628	-0.755963	0.601705	-1.25637	0.208983	0.489988
Enterococcus columbae	35.6814	43.9825	27.3803	-0.647436	0.515806	-1.25519	0.209409	0.490673
Thermaerobacter subterraneus	54.7794	43.7428	65.816	0.603056	0.481488	1.25248	0.210393	0.491819
Flexistipes sinusarabici	33.8958	24.4991	43.2926	0.827574	0.660974	1.25205	0.210551	0.491819
Pacificimonas flava	31.8029	39.0657	24.5401	-0.663626	0.5297	-1.25283	0.210266	0.491819
Enterobacter muelleri	11.3854	7.35933	15.4114	1.03734	0.828547	1.252	0.210569	0.491819
Xanthomarina gelatinilytica	13.551	18.0604	9.04168	-0.937394	0.748201	-1.25286	0.210255	0.491819
Papillibacter cinnamivorans	2131.35	1737.12	2525.58	0.540208	0.431972	1.25056	0.211094	0.49242
Virgibacillus siamensis	13.3374	10.981	15.6938	0.541927	0.433338	1.25059	0.211085	0.49242
Prevotella oryzae	990.86	1300.45	681.268	-0.933029	0.747209	-1.24868	0.211781	0.492623
Turicibacter sp.	144.834	190.675	98.9933	-0.936001	0.749654	-1.24858	0.21182	0.492623
Echinicola vietnamensis	33.3787	43.1413	23.6161	-0.870978	0.697035	-1.24955	0.211465	0.492623
Cellulophaga sp.	10.7007	7.66448	13.737	0.871779	0.698269	1.24849	0.211853	0.492623
Enterococcus quebecensis	10.1358	12.7164	7.55526	-0.688633	0.551352	-1.24899	0.211668	0.492623
Anaerobranca californiensis	168.862	140.938	196.785	0.492865	0.395332	1.24671	0.212504	0.49366
Budvicia aquatica	15.1609	18.6379	11.684	-0.748632	0.600571	-1.24653	0.212569	0.49366
Geobacillus thermodenitrificans	10.7172	7.88194	13.5525	0.860239	0.690406	1.24599	0.212768	0.49381
Bifidobacterium aesculapii	125.435	157.623	93.2464	-0.794845	0.63811	-1.24562	0.212903	0.49381
Parabacteroides sp. An277	27.8712	37.2378	18.5046	-1.11289	0.893906	-1.24498	0.213139	0.493834
Domibacillus enclensis	12.9911	9.8939	16.0882	0.719005	0.577578	1.24486	0.213182	0.493834
Parabacteroides distasonis	65717.3	83249.6	251546	-0.78887	0.634108	-1.24406	0.213477	0.494023
Zobellia galactanivorans	15.348	17.6082	13.0879	-0.57123	0.459292	-1.24372	0.213602	0.494023
Reichenbachiella faecimaris	14.4523	18.3517	10.5528	-0.692935	0.557227	-1.24354	0.213668	0.494023
Clostridium sartagoforme	96.6008	116.629	76.5722	-0.597845	0.481049	-1.2428	0.213943	0.494293
Sphingomonas taxi	7.88749	10.057	5.71799	-0.909431	0.73194	-1.24249	0.214054	0.494293
Paenibacillus pinihumi	47.1536	39.313	54.9942	0.503798	0.405837	1.24138	0.214465	0.494442
Fusobacterium hwasookii	25.9738	20.592	31.3555	0.666969	0.537511	1.24085	0.214663	0.494442
Leeia oryzae	12.0487	7.73428	16.3631	1.08308	0.872379	1.24153	0.21441	0.494442
Treponema	20.8664	26.1666	15.5662	-0.840802	0.677745	-1.24059	0.214758	0.494442
Bernardetia litoralis	14.0893	42.3283	12.16	-0.623768	0.502877	-1.2404	0.214828	0.494442
Yokenella regensburgei	8.20841	5.17816	11.2387	0.839958	0.677316	1.24013	0.214928	0.494442
Simkania negevensis	9.32516	21.9592	11.8318	0.804527	0.649139	1.23938	0.215206	0.494772
Frankia sp.	31.9552	27.2408	36.6696	0.45288	0.365552	1.23889	0.215385	0.494873
Vibrio cyclitrophicus	11.5857	14.7846	8.38676	-0.982691	0.79412	-1.23746	0.215917	0.495784
Arsenicibacter rosenii	27.2715	33.5191	21.0239	-0.670176	0.54187	-1.23679	0.216167	0.496047
Prevotella copri	94061.7	140594	47529.6	-1.5645	1.26665	-1.23515	0.216776	0.496076
Prevotella timonensis	1243.35	1612.16	874.538	-0.88419	0.715625	-1.23555	0.216626	0.496076
Slackia	27.099	20.5609	33.6371	0.678906	0.549752	1.23493	0.216856	0.496076
Bacillus cihuensis	14.4522	11.5166	17.3879	0.602315	0.487335	1.23594	0.216482	0.496076
Aquimarina agarivorans	12.5422	15.2242	9.86025	-0.597816	0.483997	-1.23516	0.21677	0.496076
Sharpea azabuensis	379.421	434.098	324.745	-0.408682	0.332428	-1.22939	0.218927	0.500503
Sutterella sp. KLE1602	12.147	20.5602	3.73384	-2.43312	1.98195	-1.22764	0.219584	0.50169
Chloroflexus sp.	33.0085	41.5068	49.0223	-0.722474	0.589134	-1.22633	0.220074	0.502498
Staphylococcus sciuri	12.5861	9.78224	15.3899	0.70146	0.57232	1.22564	0.220333	0.502777
Leptotrichia goodfellowii	43.1735	50.5977	87.4377	-0.51406	0.419702	-1.22482	0.220643	0.50317
Sulfurospirillum barnesii	13.5622	17.3226	9.80181	-0.81166	0.663467	-1.22336	0.221193	0.504111
Aneurinibacillus aneurinilyticus	32.8263	23.8935	41.759	0.806866	0.660497	1.2216	0.221858	0.505312
Thermoanaerobacter ethanolicus	26.5829	22.3341	30.8318	0.536743	0.439853	1.22028	0.22236	0.506036
Acaryochloris marina	10.0617	13.5136	6.60974	-0.95473	0.782543	-1.22004	0.222451	0.506036
Mucilaginibacter sp.	62.1246	74.0402	50.2091	-0.553687	0.454172	-1.21911	0.222801	0.506202
Wolinella succinogenes	16.3934	20.6405	12.1463	-0.689714	0.565686	-1.21925	0.222749	0.506202
Spirulina major	15.9834	112.704	11.643	-0.746884	0.613081	-1.21825	0.223131	0.506324
Fabibacter sp.	9.92205	11.5179	8.32623	-0.621224	0.509788	-1.21859	0.222999	0.506324
Alloscardovia sp.	26.8461	41.268	578.9	0.54482	0.447952	1.21625	0.223891	0.506796
Clostridium termitidis	456.088	354.842	557.334	0.652852	0.536692	1.21644	0.223818	0.506796
Fibrobacter	359.133	276.278	441.988	0.671015	0.551492	1.21673	0.223709	0.506796
Cupriavidus	12.4789	9.84916	15.1087	0.657975	0.540558	1.21722	0.223522	0.506796
Caloramator mitchellensis	311.233	233.063	389.403	0.742425	0.611017	1.21506	0.224342	0.506877
Criibacterium bergeronii	179.463	156.867	202.058	0.373933	0.307737	1.2151	0.224326	0.506877
Deinococcus maricopensis	9.81354	7.20255	12.4245	0.835438	0.687348	1.21545	0.224194	0.506877
Rhodospirillum rubrum	10.9454	219.127	7.98004	-0.815341	0.672514	-1.21238	0.225368	0.508882
Listeria rocourtiae	11.4384	14.8734	8.00336	-0.796948	0.657678	-1.21176	0.225604	0.509101
Sphaerochaeta coccoides	163.526	186.239	140.813	-0.401557	0.332221	-1.2087	0.226776	0.509833
Marinilactibacillus sp.	19.5284	15.1132	23.9436	0.700074	0.578907	1.2093	0.226546	0.509833
Spirochaeta alkalica	28.8849	34.9103	22.8595	-0.583831	0.483152	-1.20838	0.226901	0.509833
cyanobacterium PCC	8.91765	11.3547	6.48054	-0.733794	0.607214	-1.20846	0.22687	0.509833
Flavobacterium tegetincola	8.59008	10.8349	6.3453	-0.814397	0.673787	-1.20868	0.226784	0.509833
Nitrospira sp.	8.32029	10.525	6.11556	-0.752682	0.622233	-1.20965	0.226414	0.509833
Pedobacter oryzae	8.83562	11.6335	6.03775	-0.811518	0.670409	-1.21048	0.226094	0.509833
Clostridia bacterium	3669.16	4279.29	6697.02	-0.484329	0.40139	-1.20663	0.227575	0.511033
Crenothrix polyspora	9.82334	49.9289	173.428	-0.593852	0.492457	-1.2059	0.227858	0.511218
Desulfovibrio fructosivorans	44.7833	59.5076	30.059	-1.00196	0.831028	-1.20569	0.227936	0.511218
Bacillus testis	17.5018	14.633	20.3707	0.52045	0.432135	1.20437	0.228447	0.512051
Paludisphaera borealis	21.9173	27.303	16.5316	-0.688098	0.571547	-1.20392	0.228619	0.512124
Paenibacillus gorillae	45.3514	38.0855	138.322	0.482959	0.401357	1.20331	0.228855	0.512338
Treponema bryantii	403.485	461.715	345.256	-0.415443	0.345382	-1.20285	0.229035	0.512429
Erysipelotrichaceae	319.26	382.595	7354.06	0.507535	0.423016	1.1998	0.230216	0.513213
Clostridium neopropionicum	976.089	1167.47	784.713	-0.572005	0.476464	-1.20052	0.229937	0.513213
Terrabacteria group	265.6	196.768	334.432	0.75167	0.6258	1.20113	0.229699	0.513213
Aerococcus urinaeequi	13.2602	10.6384	15.8821	0.566213	0.471858	1.19996	0.230153	0.513213
Edwardsiella tarda	9.68047	7.25083	12.1101	0.824068	0.686165	1.20098	0.22976	0.513213
Shewanella algae	10.2608	13.9442	6.57747	-1.01635	0.847118	-1.19978	0.230225	0.513213
Coprococcus	191.858	231.734	151.982	-0.607111	0.506512	-1.19861	0.230679	0.513913
Thermoanaerobacterium	60.3467	47.084	73.6095	0.652192	0.544642	1.19747	0.231123	0.513965
Bacillus panaciterrae	39.6383	30.3347	48.942	0.692188	0.577753	1.19807	0.23089	0.513965
Arenibacter sp.	18.1001	23.0164	29.8194	-0.853313	0.712463	-1.19769	0.231036	0.513965
Atopostipes suicloacalis	29.1889	24.3415	34.0363	0.526155	0.439831	1.19627	0.231593	0.514698
Serratia sp.	28.4889	68.4523	24.9813	-0.414855	0.347296	-1.19453	0.232272	0.515582
Urmitella timonensis	10.7843	30.5535	12.9374	-0.928897	0.777605	-1.19456	0.232259	0.515582
Anaerosalibacter massiliensis	525.858	407.648	644.068	0.661469	0.55428	1.19338	0.232719	0.515638
Elizabethkingia genomosp.	12.041	14.0898	30.8938	-0.652357	0.546352	-1.19402	0.232469	0.515638
Massilia	8.14937	9.89448	15.03	-0.649724	0.544322	-1.19364	0.232619	0.515638
Leadbetterella byssophila	22.7352	27.5615	17.9089	-0.676424	0.567225	-1.19251	0.23306	0.51577
Thiorhodovibrio sp.	12.4348	15.436	9.43351	-0.685753	0.575015	-1.19258	0.233033	0.51577
Gilvibacter sp.	78.4402	93.5195	63.3609	-0.605026	0.507788	-1.19149	0.23346	0.515799
Ornithinibacillus halophilus	15.8261	13.7751	17.8771	0.508664	0.426945	1.1914	0.233495	0.515799
Sphingobium	8.73831	11.1779	6.29869	-0.823829	0.691456	-1.19144	0.233481	0.515799
Gemmiger	173.714	205.576	141.852	-0.553124	0.465011	-1.18949	0.234248	0.516559
Streptococcus devriesei	12.4265	15.3221	21.778	-0.548082	0.460785	-1.18945	0.234262	0.516559
Brachyspira innocens	14.9595	17.8149	12.1041	-0.436681	0.366945	-1.19004	0.234029	0.516559
Phaeobacter sp.	10.1145	12.6342	7.59476	-0.697055	0.586442	-1.18862	0.234591	0.516973
Thermus sp.	8.67269	10.6865	6.65891	-0.636344	0.535661	-1.18796	0.234849	0.517232
Anoxybacillus	27.1194	33.5639	20.675	-0.611695	0.51522	-1.18725	0.235129	0.517537
Butyricimonas sp.	4606.96	5744.52	3469.41	-0.727643	0.613941	-1.1852	0.235938	0.518385
Cellulophaga baltica	12.7245	8.59335	16.8557	0.858907	0.724611	1.18533	0.235885	0.518385
Herbaspirillum	8.72136	11.0951	6.34764	-0.825493	0.696253	-1.18562	0.235771	0.518385
Bifidobacterium	1590.35	2066.68	1114.02	-0.895172	0.756537	-1.18325	0.236711	0.519771
Arcticibacter svalbardensis	20.0863	25.0637	15.1089	-0.675077	0.57107	-1.18213	0.237155	0.520436
Solirubrobacter soli	19.9202	15.7671	24.0734	0.630586	0.534487	1.1798	0.238081	0.521175
Desulfonatronospira thiodismutans	18.7097	14.5298	22.8896	0.672972	0.570561	1.17949	0.238203	0.521175
bacterium SIT6	17.2547	14.2832	20.2261	0.497274	0.421147	1.18076	0.237698	0.521175
Nitrospina sp.	10.3232	8.00788	12.6384	0.695205	0.588997	1.18032	0.237873	0.521175
Enterococcus canintestini	9.84973	7.47945	12.22	0.705495	0.597908	1.17994	0.238024	0.521175
Salinimicrobium xinjiangense	11.6561	8.67121	14.641	0.683256	0.579569	1.1789	0.238437	0.52121
Flavobacterium granuli	10.2214	13.2899	7.15283	-0.892503	0.757168	-1.17874	0.238503	0.52121
Sphingomonas jaspsi	16.6647	10.9808	22.3486	1.03974	0.883372	1.17701	0.239192	0.521783
Fictibacillus macauensis	17.2346	14.3628	20.1064	0.536116	0.455444	1.17713	0.239145	0.521783
Pediococcus pentosaceus	14.0911	11.1247	17.0576	0.63102	0.535941	1.17741	0.239033	0.521783
Novosphingobium	8.17362	10.7793	5.56793	-0.845895	0.719642	-1.17544	0.239819	0.52284
Chitinophaga jiangningensis	18.8774	23.1843	14.5704	-0.607699	0.517385	-1.17456	0.240171	0.522986
Belliella baltica	8.61022	10.9941	6.22632	-0.766133	0.652239	-1.17462	0.240147	0.522986
Clostridioides mangenotii	155.107	128.634	181.579	0.510227	0.434784	1.17352	0.240589	0.523215
Serratia marcescens	74.208	53.7934	94.6225	0.771182	0.657879	1.17222	0.241107	0.523215
Bifidobacterium callitrichos	59.7996	72.3081	47.2911	-0.670562	0.572019	-1.17227	0.241088	0.523215
Desulfovibrio africanus	40.7995	47.7108	33.8881	-0.455552	0.38866	-1.17211	0.241153	0.523215
Enterococcus asini	25.8367	22.4635	29.2099	0.402112	0.343098	1.172	0.241196	0.523215
Bacillus agaradhaerens	18.5578	15.3973	21.7184	0.54849	0.468215	1.17145	0.241418	0.523215
Exiguobacterium oxidotolerans	13.6809	11.3025	16.0592	0.533249	0.455152	1.17159	0.241363	0.523215
Pasteurella testudinis	11.0599	8.51554	13.6043	0.633358	0.540373	1.17208	0.241166	0.523215
Elizabethkingia anophelis	8957.21	6173.2	11741.2	0.927487	0.792345	1.17056	0.241776	0.523268
Abiotrophia sp.	11.7302	10.2913	13.1692	0.482291	0.411961	1.17072	0.241711	0.523268
Campylobacter iguaniorum	11.5266	14.8675	8.1856	-0.801067	0.68469	-1.16997	0.242013	0.523268
Lactobacillus brantae	8.43642	10.1141	6.75869	-0.523415	0.447263	-1.17026	0.241896	0.523268
Fusibacter sp.	204.355	180.09	228.62	0.357235	0.306299	1.16629	0.243496	0.526164
Brevibacillus	8.05172	6.52661	9.57684	0.550473	0.472655	1.16464	0.244164	0.527297
Robinsoniella	952.203	2966.05	764.426	-0.575416	0.496811	-1.15822	0.246775	0.529348
Butyrivibrio hungatei	762.196	871.267	653.125	-0.411457	0.355393	-1.15775	0.246965	0.529348
Butyricimonas synergistica	535.123	421.052	649.194	0.626205	0.539153	1.16146	0.245454	0.529348
Caldanaerovirga acetigignens	153.299	126.959	179.639	0.51527	0.444676	1.15875	0.246557	0.529348
Chthonomonas calidirosea	65.5338	78.1882	52.8795	-0.545339	0.471058	-1.15769	0.246991	0.529348
Facklamia languida	34.4545	27.6377	41.2714	0.602364	0.51955	1.1594	0.246295	0.529348
Pandoraea sp.	25.0667	19.0736	31.0598	0.670651	0.577616	1.16107	0.245614	0.529348
Demequina sp.	23.5462	19.6729	27.4195	0.554978	0.478901	1.15886	0.246514	0.529348
Desulfurispirillum indicum	30.328	36.6886	23.9673	-0.612667	0.527769	-1.16086	0.245698	0.529348
Staphylococcus sp.	18.1315	15.8383	20.4247	0.418636	0.361415	1.15832	0.246732	0.529348
Jiangella muralis	11.6632	7.12757	16.1988	0.938361	0.808515	1.1606	0.245805	0.529348
Bacillus akibai	10.2618	9.28908	11.2346	0.431039	0.371576	1.16003	0.246036	0.529348
Acidithiobacillus caldus	10.6495	14.1	7.19903	-0.853424	0.735667	-1.16007	0.246021	0.529348
Desulfosporosinus youngiae	128.705	109.637	147.773	0.448378	0.387544	1.15697	0.247283	0.529357
Lactococcus piscium	15.9938	13.9114	18.0763	0.471456	0.40742	1.15717	0.247201	0.529357
Colwellia sp.	9.30674	7.012	11.6015	0.646019	0.558585	1.15653	0.247466	0.529438
Actinomyces sp.	328.359	266.709	390.01	0.54818	0.474388	1.15555	0.247864	0.529981
Clostridium tunisiense	161.609	139.321	183.898	0.416817	0.361111	1.15426	0.248392	0.530801
Olsenella sp.	1261.65	1390.62	1132.67	-0.295632	0.256282	-1.15354	0.248689	0.531125
Porphyromonas crevioricanis	252.69	198.95	306.43	0.606661	0.526202	1.15291	0.248949	0.531372
Veillonella atypica	55.7465	66.9558	2706.05	-0.576303	0.500371	-1.15175	0.249422	0.531589
Serratia fonticola	65.5883	43.6955	87.481	0.971773	0.84488	1.15019	0.250066	0.531589
Bacillus velezensis	65.532	49.4173	81.6467	0.68851	0.598345	1.15069	0.24986	0.531589
Blastopirellula marina	24.5755	30.138	19.0129	-0.650589	0.565609	-1.15024	0.250043	0.531589
Lactobacillus pentosus	10.4516	11.9962	8.90702	-0.550527	0.478613	-1.15026	0.250038	0.531589
Sedimenticola thiotaurini	11.1681	14.2942	8.04187	-0.804907	0.699405	-1.15085	0.249796	0.531589
Chania multitudinisentens	10.4723	13.543	7.40152	-0.932649	0.809896	-1.15157	0.249499	0.531589
Bacillus marisflavi	17.0326	20.9059	13.1593	-0.627116	0.545471	-1.14968	0.250277	0.531729
Catenuloplanes japonicus	8.52153	11.3617	5.68135	-0.932996	0.811788	-1.14931	0.250428	0.531744
Prochlorothrix hollandica	9.78802	7.86895	11.7071	0.62824	0.54742	1.14764	0.251117	0.532898
Ruminococcus torques	14439.9	11101.5	17778.3	0.679364	0.592222	1.14714	0.251322	0.533024
Klebsiella oxytoca	143.051	180.453	311.339	-0.778284	0.678691	-1.14674	0.251488	0.533068
Rikenella microfusus	445.832	531.388	360.276	-0.571392	0.499778	-1.14329	0.252918	0.535208
Caldicellulosiruptor bescii	34.9115	29.4269	40.3961	0.492544	0.430829	1.14325	0.252936	0.535208
Flavobacterium indicum	8.91935	38.1069	11.7241	0.867958	0.759202	1.14325	0.252935	0.535208
Anaerotruncus sp.	1701.01	1489.79	1912.23	0.361296	0.31644	1.14175	0.253556	0.536077
Wenzhouxiangella marina	12.5459	15.7321	9.35967	-0.750309	0.657269	-1.14156	0.253639	0.536077
Enterobacter cloacae	3195.14	2215.06	4175.22	0.914116	0.801493	1.14052	0.254071	0.536681
Paenibacillus sp.	2382.02	2122.17	2641.86	0.317217	0.278774	1.1379	0.255163	0.538007
Desulfovibrio sp.	491.126	1504.6	1299.43	-0.507077	0.445816	-1.13742	0.255365	0.538007
Libanicoccus massiliensis	175.41	208.665	142.155	-0.544331	0.478908	-1.13661	0.255702	0.538007
Mitsuokella sp.	82.9705	70.6672	95.2737	0.446131	0.391825	1.1386	0.25487	0.538007
Neisseria sp.	45.3357	54.229	36.4424	-0.571415	0.502707	-1.13668	0.255674	0.538007
Marinitoga	22.8334	18.1277	27.5391	0.649623	0.571648	1.13641	0.255787	0.538007
Photobacterium damselae	18.6398	13.7549	23.5248	0.586415	0.515333	1.13793	0.255148	0.538007
Rickettsia bellii	8.84277	11.1526	6.53297	-0.936986	0.824666	-1.1362	0.255873	0.538007
Chlorobium phaeobacteroides	26.3753	32.0225	20.7282	-0.607402	0.534841	-1.13567	0.256095	0.538166
Caldanaerobius polysaccharolyticus	263.625	225.129	302.121	0.433925	0.38231	1.13501	0.256373	0.538441
Capnocytophaga granulosa	12.4357	22.7568	15.9268	0.795647	0.701271	1.13458	0.256552	0.538509
Bifidobacterium longum	22506.8	28946	16067.5	-0.849365	0.750362	-1.13194	0.25766	0.540526
Pelosinus	64.6518	72.5864	56.7172	-0.311155	0.275281	-1.13032	0.258342	0.541028
Marivirga tractuosa	12.7191	9.22205	16.2161	0.839353	0.742255	1.13081	0.258133	0.541028
Chamaesiphon minutus	11.709	14.3296	9.08836	-0.648541	0.57367	-1.13051	0.258261	0.541028
Citrobacter	564.113	360.824	767.401	1.08746	0.963856	1.12824	0.259219	0.54186
Bacillaceae	159.587	193.353	125.82	-0.603324	0.534753	-1.12823	0.259223	0.54186
Chryseobacterium	35.2036	40.5001	29.9071	-0.562421	0.498766	-1.12763	0.259478	0.54186
Spiroplasma	24.0855	31.3526	16.8183	-0.863763	0.76585	-1.12785	0.259384	0.54186
Clostridiaceae	21.422	27.5111	15.3328	-0.960419	0.851285	-1.1282	0.259236	0.54186
Rhodanobacter sp.	21.5793	25.5682	17.5905	-0.510494	0.452866	-1.12725	0.259636	0.541881
Pilibacter termitis	30.634	36.9798	24.2883	-0.565672	0.502152	-1.1265	0.259956	0.54224
Prevotella	14030.4	18439.1	9621.63	-0.938372	0.834232	-1.12483	0.260659	0.543399
Caldicellulosiruptor lactoaceticus	16.6124	13.6939	19.531	0.564453	0.50204	1.12432	0.260878	0.543544
Enterococcus cecorum	128.521	149.967	107.075	-0.520552	0.463631	-1.12277	0.261534	0.544441
Thiohalocapsa sp.	14.609	17.6185	11.5994	-0.54967	0.489638	-1.12261	0.261605	0.544441
Tuberibacillus sp.	23.0898	27.6417	18.5379	-0.512985	0.457302	-1.12177	0.261962	0.544876
Coprothermobacter platensis	26.3665	21.9926	30.7405	0.439261	0.391706	1.1214	0.262116	0.544886
Porphyromonas somerae	145.895	181.326	110.464	-0.720865	0.643454	-1.1203	0.262584	0.545361
Listeria aquatica	8.43413	6.57399	10.2943	0.692912	0.618578	1.12017	0.262642	0.545361
Clostridium ihumii	146.424	127.459	165.389	0.398113	0.356043	1.11816	0.263498	0.54683
Corynebacterium diphtheriae	8.4446	9.83141	7.05779	-0.660848	0.592041	-1.11622	0.264328	0.548241
Kandleria vitulina	391.493	455.777	327.21	-0.49353	0.443406	-1.11304	0.26569	0.548628
Oxalobacter formigenes	255.471	192.181	318.762	0.72826	0.653238	1.11485	0.264916	0.548628
Lacunisphaera limnophila	87.2695	117.575	56.9641	-1.03953	0.932602	-1.11466	0.264997	0.548628
Sebaldella termitidis	60.3112	68.747	51.8755	-0.379002	0.340424	-1.11332	0.265569	0.548628
Corynebacterium	35.8791	26.989	44.7692	0.735086	0.660323	1.11322	0.265613	0.548628
Pantoea agglomerans	20.2508	14.04	26.4616	0.825689	0.741711	1.11322	0.265613	0.548628
Runella zeae	28.4514	34.0251	22.8776	-0.566606	0.509083	-1.11299	0.265711	0.548628
Bacillus koreensis	16.2874	13.7496	18.8251	0.516411	0.463783	1.11348	0.265504	0.548628
Acetonema longum	171.923	148.371	195.476	0.405375	0.364597	1.11184	0.266205	0.548721
Shuttleworthia satelles	87.709	97.8466	77.5713	-0.331057	0.297605	-1.11241	0.265964	0.548721
Microvirga massiliensis	9.11958	11.3336	6.90553	-0.648652	0.583273	-1.11209	0.266099	0.548721
Schleiferia thermophila	29.2865	21.399	37.174	0.698938	0.629496	1.11031	0.266864	0.549769
Carboxydothermus	14.4308	12.0908	16.7709	0.523693	0.472128	1.10922	0.267336	0.550432
Desulfosporosinus sp.	561.428	503.742	619.114	0.30338	0.273926	1.10753	0.268067	0.551217
Ndongobacter massiliensis	262.135	295.887	228.383	-0.368035	0.332264	-1.10766	0.268009	0.551217
Aeromonas sp.	10.7098	12.8262	8.5934	-0.52296	0.472287	-1.10729	0.268168	0.551217
Massilioclostridium coli	1570.14	1777.9	1362.38	-0.384567	0.347961	-1.1052	0.269072	0.551718
Microbacterium oxydans	23.5287	14.3883	32.6692	1.18673	1.07397	1.10499	0.269164	0.551718
Chloroherpeton thalassium	23.8271	19.3249	28.3294	0.527298	0.47717	1.10505	0.269136	0.551718
Pontibacter korlensis	18.5853	23.5433	13.6274	-0.736293	0.665991	-1.10556	0.268917	0.551718
Microbacterium esteraromaticum	7.97815	6.63621	9.32008	0.594822	0.538129	1.10535	0.269007	0.551718
Candidatus Solibacter	32.6834	38.1489	27.2179	-0.455298	0.412259	-1.1044	0.26942	0.551899
Moorea producens	20.5825	15.2916	25.8735	0.658665	0.596567	1.10409	0.269553	0.551899
Helicobacter pullorum	19.8463	23.5025	16.1902	-0.706292	0.640601	-1.10255	0.270224	0.552449
Peptoniphilus phoceensis	8.48533	7.15545	9.81521	0.511869	0.464221	1.10264	0.270183	0.552449
Magnetospirillum marisnigri	7.94452	71.1697	5.39294	-0.911975	0.827239	-1.10243	0.270274	0.552449
Paenibacillus chondroitinus	26.4509	22.4227	30.479	0.46466	0.422727	1.09919	0.271683	0.554719
Lactobacillus gastricus	9.74212	11.9445	7.53977	-0.579358	0.527079	-1.09919	0.271687	0.554719
Sulfurospirillum	26.2168	31.2243	21.2093	-0.657278	0.598299	-1.09858	0.271952	0.554925
Diaphorobacter polyhydroxybutyrativorans	8.25223	5.65149	10.853	0.919347	0.837093	1.09826	0.27209	0.554925
Cronobacter	11.8614	6.79617	16.9266	1.21757	1.11092	1.096	0.273079	0.556014
Mucilaginibacter paludis	15.7229	18.7917	12.6542	-0.55113	0.502849	-1.09602	0.273072	0.556014
Wohlfahrtiimonas sp.	9.54145	11.6365	7.4464	-0.686527	0.626282	-1.09619	0.272994	0.556014
Oscillochloris trichoides	33.7658	27.8609	39.6706	0.517174	0.472193	1.09526	0.273402	0.556363
Pyramidobacter piscolens	322.586	362.901	1210.39	-0.356757	0.325865	-1.0948	0.273604	0.556464
Ornithinibacillus scapharcae	15.1881	12.4659	17.9104	0.532275	0.486608	1.09385	0.274022	0.557006
Endozoicomonas sp.	20.0281	23.0651	16.9911	-0.502112	0.459802	-1.09202	0.274826	0.55833
Halobacillus kuroshimensis	9.14537	7.1622	11.1285	0.582914	0.533999	1.0916	0.275008	0.558392
Ktedonobacter racemifer	52.2645	44.59	59.9389	0.443785	0.407109	1.09009	0.275674	0.558605
Candidatus Magnetobacterium	20.9027	25.9885	15.8169	-0.668098	0.612926	-1.09001	0.275707	0.558605
Caballeronia mineralivorans	9.08635	5.52603	12.6467	0.952222	0.873616	1.08998	0.275723	0.558605
Lactobacillus nodensis	9.64164	7.83026	11.453	0.547696	0.502008	1.09101	0.275268	0.558605
Caldicellulosiruptor obsidiansis	48.467	39.214	57.7201	0.584495	0.536726	1.089	0.276153	0.559168
Desulfobulbus elongatus	19.2371	22.9554	15.5189	-0.530863	0.488167	-1.08746	0.276833	0.560235
Prevotella intermedia	1868.57	2388.38	1348.77	-0.824785	0.759405	-1.08609	0.277437	0.561149
Bosea sp.	34.6514	96.3843	29.2965	-0.418562	0.386031	-1.08427	0.278245	0.561853
Anaplasma phagocytophilum	16.3172	21.8114	10.8229	-1.01689	0.937569	-1.08461	0.278096	0.561853
Pseudochrobactrum	8.39338	10.6494	6.13734	-0.870551	0.802543	-1.08474	0.278036	0.561853
Peptoniphilus indolicus	50.3581	43.161	57.5552	0.457105	0.422381	1.08221	0.279159	0.562486
Hymenobacter aerophilus	8.4503	6.1743	30.6383	0.86568	0.799941	1.08218	0.279172	0.562486
Bacillus okhensis	23.9998	19.3953	28.6043	0.563221	0.5203	1.08249	0.279034	0.562486
Ornithobacterium rhinotracheale	36.514	45.296	27.7321	-0.684025	0.631892	-1.0825	0.279029	0.562486
Lactococcus lactis	335.318	265.168	405.469	0.612446	0.567601	1.07901	0.280585	0.562906
Syntrophorhabdus aromaticivorans	73.8627	58.9997	88.7256	0.604145	0.559412	1.07997	0.280158	0.562906
Bifidobacterium moukalabense	108.651	131.39	85.9109	-0.630989	0.584304	-1.0799	0.280187	0.562906
Robiginitalea sp.	94.5664	109.215	79.9183	-0.488663	0.452078	-1.08093	0.27973	0.562906
Cetobacterium sp.	36.1185	43.0279	29.209	-0.50898	0.470733	-1.08125	0.279586	0.562906
Virgibacillus dakarensis	22.0746	19.4485	24.7007	0.372228	0.34499	1.07895	0.280609	0.562906
Sandaracinus amylolyticus	18.8839	24.1324	13.6354	-0.779655	0.72206	-1.07976	0.280247	0.562906
Pedobacter arcticus	18.2669	24.0386	12.4952	-0.933836	0.865353	-1.07914	0.280526	0.562906
Paenibacillus macquariensis	42.0453	35.7301	48.3605	0.468316	0.434746	1.07722	0.281382	0.563533
Bacillus vietnamensis	34.9223	27.3196	42.5251	0.661402	0.613981	1.07724	0.281375	0.563533
Actinobacillus pleuropneumoniae	10.9923	12.9442	9.04032	-0.49711	0.461192	-1.07788	0.281087	0.563533
Bacteria	185876	139460	232291	0.736076	0.68392	1.07626	0.281811	0.563741
Peptoniphilus	123.309	105.94	140.678	0.421173	0.391621	1.07546	0.282169	0.563741
Flavobacterium akiainvivens	22.8722	16.9833	28.7611	0.744878	0.692737	1.07527	0.282255	0.563741
Streptococcus merionis	15.9146	13.3821	18.4471	0.496798	0.461501	1.07648	0.281711	0.563741
Sphingobacterium nematocida	14.6469	18.1401	11.1538	-0.680461	0.632702	-1.07548	0.282158	0.563741
Lactobacillus sharpeae	26.3624	19.8841	32.8406	0.732431	0.681767	1.07431	0.282682	0.564118
Streptococcus pseudoporcinus	9.15288	10.816	18.4882	-0.500087	0.465561	-1.07416	0.282751	0.564118
Bacillus cohnii	23.4568	19.2688	27.6449	0.553565	0.515589	1.07366	0.282977	0.564261
Flavihumibacter solisilvae	15.2775	18.7329	11.8222	-0.584673	0.544765	-1.07326	0.283155	0.56431
Lactococcus raffinolactis	17.957	21.5277	14.3864	-0.503006	0.469064	-1.07236	0.283558	0.564806
Flavonifractor sp.	19973.8	17410.3	22537.3	0.372375	0.347625	1.0712	0.28408	0.565057
Anditalea andensis	14.2349	17.8618	28.206	-0.71305	0.665748	-1.07105	0.284146	0.565057
Geobacter uraniireducens	24.0756	19.9828	28.1684	0.520608	0.48587	1.0715	0.283946	0.565057
Robinsoniella peoriensis	643.978	1564.19	538.407	-0.475869	0.445459	-1.06827	0.2854	0.566628
Nitrosospira multiformis	15.0768	18.508	44.5851	-0.617067	0.577531	-1.06846	0.285314	0.566628
Thermobaculum terrenum	40.617	48.9679	32.2662	-0.582635	0.545056	-1.06894	0.285095	0.566628
Bifidobacteriaceae	9.2902	11.4269	7.15351	-1.0748	1.00702	-1.06731	0.285833	0.56718
Thermobacillus composti	77.4332	68.6894	86.1771	0.350741	0.329065	1.06587	0.286481	0.56816
Kosmotoga	20.3776	15.9361	24.8192	0.633127	0.594904	1.06425	0.287215	0.568636
Granulicella mallensis	13.0155	16.3856	9.64532	-0.773481	0.726387	-1.06483	0.286951	0.568636
Streptomyces scabiei	7.948	9.30784	6.58815	-0.60479	0.568427	-1.06397	0.287342	0.568636
Nitratiruptor sp.	8.37189	10.6543	6.08949	-0.674511	0.633802	-1.06423	0.287225	0.568636
Mycobacterium tuberculosis	35.5334	40.8567	63.7424	-0.48408	0.455577	-1.06257	0.287979	0.568921
Anabaena sp.	11.0331	21.7995	12.9594	0.447717	0.421297	1.06271	0.287913	0.568921
Acidobacterium capsulatum	11.5836	14.1682	8.99903	-0.610631	0.574457	-1.06297	0.287795	0.568921
Bacillus oceanisediminis	10.3971	12.496	8.29817	-0.514688	0.484511	-1.06229	0.288106	0.568921
Candidatus Kryptonium	21.4117	25.5368	17.2865	-0.514806	0.48504	-1.06137	0.288523	0.569437
Bacillus endophyticus	12.9025	11.3162	14.4888	0.430436	0.405895	1.06046	0.288934	0.569941
Carnobacterium sp.	91.6968	78.9287	104.465	0.432899	0.4085	1.05973	0.289269	0.570295
Holdemania sp.	659.227	574.585	1334.59	0.367352	0.346815	1.05921	0.289502	0.570448
Caloramator sp.	148.056	108.722	187.39	0.784888	0.744466	1.0543	0.291747	0.574371
Aquabacterium sp.	8.28326	10.1599	6.40657	-0.753969	0.715226	-1.05417	0.291806	0.574371
Clostridioides difficile	6857.58	5748.11	7967.06	0.47075	0.45153	1.04257	0.297149	0.574778
Thermotoga maritima	2776.36	1789.22	3763.49	1.07267	1.02821	1.04324	0.296839	0.574778
Desulfovibrio	177.559	561.046	1028.66	-0.716306	0.680974	-1.05189	0.292852	0.574778
Dakarella massiliensis	696.887	894.024	499.75	-0.840346	0.806933	-1.04141	0.297686	0.574778
Proteiniclasticum ruminis	364.604	329.074	400.133	0.28578	0.272392	1.04915	0.294108	0.574778
Slackia heliotrinireducens	332.208	376.033	288.384	-0.371637	0.355966	-1.04402	0.296474	0.574778
Gilliamella	125.79	91.5271	160.053	0.789148	0.753935	1.04671	0.295236	0.574778
Clostridium magnum	144.854	130.863	158.845	0.302188	0.289871	1.04249	0.297185	0.574778
Gordonibacter massiliensis	164.837	182.013	147.66	-0.310477	0.295864	-1.04939	0.293997	0.574778
Sphingobacterium paucimobilis	42.3606	30.3855	122.39	0.846637	0.804517	1.05235	0.292637	0.574778
Anaerosphaera aminiphila	101.515	86.903	116.127	0.426351	0.408873	1.04275	0.297066	0.574778
Tistrella mobilis	125.063	148.542	101.583	-0.558559	0.532269	-1.04939	0.293997	0.574778
Bifidobacterium animalis	92.5839	108.978	76.1896	-0.552869	0.531163	-1.04086	0.297939	0.574778
Paenibacillus stellifer	78.0653	93.0655	63.065	-0.543024	0.520545	-1.04318	0.296863	0.574778
Bacillus massiliogorillae	51.4228	44.6817	58.1638	0.411565	0.395422	1.04083	0.297957	0.574778
Lachnoanaerobaculum	52.6678	243.313	43.5905	-0.51994	0.498706	-1.04258	0.297143	0.574778
Paenibacillus fonticola	34.4315	30.0467	38.8163	0.427311	0.410609	1.04068	0.298026	0.574778
Desulfurobacterium thermolithotrophum	44.0162	54.2933	33.7392	-0.665965	0.63661	-1.04611	0.29551	0.574778
Enterococcus aquimarinus	28.6225	24.312	32.933	0.492208	0.469663	1.048	0.294638	0.574778
Lactobacillus coryniformis	20.1851	17.0528	23.3174	0.539227	0.515912	1.04519	0.295935	0.574778
Caryophanon latum	19.3724	15.9353	22.8094	0.534012	0.509608	1.04789	0.29469	0.574778
Bacillus pseudalcaliphilus	12.0352	10.3048	13.7656	0.458991	0.440385	1.04225	0.297296	0.574778
Kocuria rhizophila	10.4336	7.96115	12.9061	0.730538	0.699561	1.04428	0.296356	0.574778
Weissella oryzae	10.3701	7.84969	12.8905	0.723886	0.69425	1.04269	0.297093	0.574778
Lactobacillus fuchuensis	10.5425	8.62211	12.4629	0.502963	0.481528	1.04451	0.296247	0.574778
Comamonas badia	9.506	7.07896	11.933	0.7522	0.717861	1.04784	0.294714	0.574778
Carnobacterium iners	9.9963	8.10427	11.8883	0.53834	0.513496	1.04838	0.294462	0.574778
Silvibacterium bohemicum	12.9583	15.3937	10.523	-0.508073	0.488315	-1.04046	0.298126	0.574778
Lampropedia hyalina	8.46389	6.45268	10.4751	0.691098	0.66058	1.0462	0.295469	0.574778
Vibrio harveyi	8.29535	18.3153	10.1403	0.620913	0.594379	1.04464	0.296188	0.574778
Bordetella sp.	8.80065	7.47949	10.1218	0.544739	0.520492	1.04659	0.295291	0.574778
Salinicoccus sediminis	8.09809	6.50448	9.69169	0.580159	0.551625	1.05173	0.292925	0.574778
Streptomyces scabrisporus	8.1186	6.76206	9.47514	0.549261	0.527313	1.04162	0.297587	0.574778
Burkholderia ptereochthonis	12.587	15.8516	9.32237	-0.878599	0.837208	-1.04944	0.293976	0.574778
Leeuwenhoekiella marinoflava	10.7552	12.6794	8.8309	-0.45997	0.437193	-1.0521	0.292754	0.574778
Skermanella aerolata	11.3296	65.7038	8.8233	-0.547073	0.521619	-1.0488	0.294271	0.574778
Francisella halioticida	9.22237	10.7808	7.66396	-0.699132	0.670229	-1.04313	0.29689	0.574778
Aquimarina macrocephali	8.48924	10.7355	6.24294	-0.891041	0.850652	-1.04748	0.294878	0.574778
Parachlamydia acanthamoebae	8.44249	34.5463	5.95581	-0.76514	0.727247	-1.0521	0.292752	0.574778
Kurthia senegalensis	17.916	14.0219	21.8101	0.669612	0.644467	1.03902	0.298797	0.575769
Seonamhaeicola sp.	9.22487	11.8038	32.2655	-0.776041	0.749119	-1.03594	0.300231	0.577203
Weeksella virosa	9.81361	5.92464	13.7026	0.916739	0.884122	1.03689	0.299786	0.577203
Allofustis seminis	14.8306	17.2981	12.3631	-0.406619	0.39251	-1.03595	0.300227	0.577203
Domibacillus indicus	10.3209	8.58123	12.0606	0.527613	0.50953	1.03549	0.30044	0.577203
Parvibaculum lavamentivorans	10.0193	36.2694	7.71645	-0.551533	0.53268	-1.03539	0.300485	0.577203
Roseateles terrae	9.09616	10.902	7.29033	-0.648636	0.626062	-1.03606	0.300176	0.577203
Myroides	20.5665	25.1978	15.9352	-0.680772	0.659745	-1.03187	0.302133	0.580063
Porphyromonas gingivicanis	79.2739	65.4879	93.0599	0.488375	0.474326	1.02962	0.303189	0.581482
Virgibacillus sp.	25.3104	21.8504	28.7704	0.341785	0.331852	1.02993	0.303043	0.581482
Desulfomicrobium orale	35.1579	28.1163	42.1994	0.592127	0.576025	1.02795	0.303972	0.581887
Armatimonadetes bacterium	22.8305	18.5126	27.1484	0.5465	0.531708	1.02782	0.304035	0.581887
Azoarcus sp.	24.3184	28.9183	19.7184	-0.550236	0.535155	-1.02818	0.303865	0.581887
Thiorhodococcus drewsii	9.65665	7.00089	12.3124	0.796044	0.774453	1.02788	0.304007	0.581887
Lactobacillus amylovorus	10.4044	107.486	8.36989	-0.541198	0.527029	-1.02688	0.304475	0.582426
Candidatus Methylopumilus	11.6977	14.5512	8.84419	-0.734477	0.715574	-1.02642	0.304695	0.582543
Lysinibacillus sp.	43.4453	38.585	48.3057	0.329092	0.320988	1.02525	0.305247	0.582695
Lactobacillus alimentarius	9.69454	6.85584	12.5332	0.698868	0.681411	1.02562	0.305071	0.582695
Chromatiaceae bacterium	12.7591	16.059	9.45933	-0.793773	0.774234	-1.02524	0.305251	0.582695
Yersinia pseudotuberculosis	8.08862	5.50084	10.6764	0.74655	0.729566	1.02328	0.306176	0.584155
Oscillibacter	20264	16788	23740.1	0.499811	0.488767	1.0226	0.306499	0.584468
Caldimicrobium thiodismutans	22.5392	27.9666	17.1117	-0.675798	0.661356	-1.02184	0.306858	0.584849
Bacillus mojavensis	106.842	80.9202	132.764	0.691918	0.677917	1.02065	0.307419	0.585613
Rhodobacter sp.	9.48093	11.764	7.19784	-0.726275	0.711926	-1.02016	0.307655	0.585758
Acidaminococcus	356.944	284.325	37464.7	0.599328	0.587998	1.01927	0.308075	0.586255
Flavobacterium saliperosum	9.75452	12.9368	6.57227	-0.977995	0.960505	-1.01821	0.308579	0.586907
Enterococcus durans	11.9959	14.6904	9.30134	-0.56707	0.557349	-1.01744	0.308943	0.587297
Dysgonomonas capnocytophagoides	234.564	276.35	192.779	-0.528314	0.519679	-1.01662	0.309336	0.587672
Bacillus firmus	13.6401	10.9454	16.3347	0.462994	0.455695	1.01602	0.309622	0.587672
Magnetospirillum gryphiswaldense	15.2128	113.861	12.5683	-0.461596	0.454284	-1.0161	0.309584	0.587672
Collinsella sp.	3257.96	2587.02	3928.9	0.603258	0.595041	1.01381	0.310673	0.587802
Candidatus Marispirochaeta	188.329	406.556	213.171	0.390823	0.385609	1.01352	0.310812	0.587802
Siccibacter colletis	21.5728	14.11	29.0355	0.984657	0.971488	1.01356	0.310795	0.587802
Aeromonas veronii	8.08723	6.55855	22.8739	0.424582	0.41863	1.01422	0.310479	0.587802
Trichococcus flocculiformis	24.1595	28.0263	20.2926	-0.459672	0.453279	-1.01411	0.310532	0.587802
Gemmatimonas aurantiaca	16.9683	13.6901	20.2465	0.601975	0.593486	1.0143	0.310438	0.587802
Deinococcus pimensis	9.50735	7.70257	11.3121	0.564482	0.556741	1.0139	0.310628	0.587802
Emergencia timonensis	2162.77	1854.71	2470.84	0.414855	0.410321	1.01105	0.311993	0.589151
Acidaminococcus intestini	39.0303	32.3067	1036.49	0.513896	0.508871	1.00988	0.312555	0.589151
Prevotella brevis	989.429	1229.6	749.259	-0.715319	0.707701	-1.01076	0.312129	0.589151
Enterobacteriaceae bacterium	44.0483	34.3711	53.7255	0.57006	0.564784	1.00934	0.312811	0.589151
Enterococcus malodoratus	22.0655	25.5321	18.5988	-0.458828	0.454435	-1.00967	0.312655	0.589151
Paenibacillus glacialis	12.1584	9.79616	14.5206	0.581349	0.575966	1.00935	0.312808	0.589151
Dermatophilus congolensis	10.6561	7.49519	13.817	0.877551	0.868744	1.01014	0.312429	0.589151
Citrobacter pasteurii	8.40309	11.4294	5.37679	-1.13724	1.1242	-1.0116	0.311728	0.589151
Prevotella nigrescens	1666.47	2097.18	1235.77	-0.763484	0.757409	-1.00802	0.313444	0.589739
Prevotella oulorum	308.066	2083.8	487.127	-0.626968	0.621826	-1.00827	0.313325	0.589739
Roseimaritima ulvae	18.0231	21.8702	14.1761	-0.576917	0.572774	-1.00723	0.313823	0.590148
Thermodesulfovibrio	12.954	11.1561	14.7519	0.451174	0.448772	1.00535	0.314727	0.591545
Halothermothrix orenii	103.664	90.0082	117.319	0.399654	0.3978	1.00466	0.31506	0.591868
endosymbiont of	19.8935	36.027	23.3043	0.50316	0.501205	1.0039	0.315427	0.592253
Paenibacillus swuensis	31.3208	36.0993	26.5422	-0.394705	0.39343	-1.00324	0.315746	0.592548
Fenollaria massiliensis	50.7436	155.344	60.568	0.577812	0.576507	1.00226	0.316216	0.592593
Thermosulfurimonas dismutans	31.5203	38.379	24.6616	-0.61141	0.610051	-1.00223	0.316234	0.592593
Geomicrobium sp.	28.2544	32.2628	24.2461	-0.393272	0.392415	-1.00218	0.316254	0.592593
Fervidobacterium nodosum	18.46	15.8732	21.0467	0.424837	0.424279	1.00132	0.316674	0.593075
Blautia sp.	11248.6	13534.5	8962.65	-0.594881	0.594391	-1.00082	0.316912	0.593219
Brevibacillus sp.	25.5441	22.7053	28.3829	0.371473	0.371331	1.00038	0.317125	0.593315
Intestinibacter bartlettii	1709.09	2176.71	1241.47	-0.810214	0.810176	-1.00005	0.317288	0.593317
Oribacterium parvum	159.206	178.154	140.257	-0.346265	0.347191	-0.997331	0.318604	0.595474
Dethiosulfatibacter aminovorans	350.613	305.067	396.158	0.383467	0.385193	0.99552	0.319484	0.59651
Skermanella stibiiresistens	12.7104	45.17	10.1043	-0.548714	0.551066	-0.995732	0.31938	0.59651
Bifidobacterium saguini	82.7872	102.021	63.5536	-0.735789	0.740516	-0.993618	0.320409	0.59763
Suttonella ornithocola	8.38165	6.54769	10.2156	0.683217	0.687533	0.993722	0.320358	0.59763
Bacillus humi	24.1312	20.1502	28.1123	0.436989	0.440025	0.9931	0.320661	0.597796
Phaeospirillum molischianum	10.1356	61.28	7.63744	-0.611886	0.61701	-0.991695	0.321346	0.598768
Agrobacterium genomosp.	12.4604	8.96991	15.9509	0.880647	0.888742	0.990891	0.321739	0.5988
Frigoribacterium sp.	13.8885	12.3576	15.4195	0.464017	0.46837	0.990707	0.321829	0.5988
Geobacter bremensis	11.1331	13.5976	8.66868	-0.628981	0.634913	-0.990657	0.321853	0.5988
Desulfotomaculum ferrireducens	119.838	136.093	103.583	-0.371593	0.375275	-0.990188	0.322082	0.598922
Rhodopirellula baltica	20.0239	25.4495	14.5982	-0.768131	0.776496	-0.989226	0.322552	0.599428
Paraburkholderia piptadeniae	13.805	16.101	11.509	-0.652238	0.659517	-0.988964	0.322681	0.599428
Sneathia amnii	21.222	18.3052	24.1389	0.408808	0.413683	0.988214	0.323048	0.599539
Caulobacter henricii	8.54973	10.9312	6.16823	-0.806977	0.816635	-0.988174	0.323068	0.599539
Coriobacteriaceae bacterium	227.606	256.439	198.773	-0.359139	0.364294	-0.985849	0.324207	0.600598
Brevefilum fermentans	103.047	117.333	88.7608	-0.400543	0.40646	-0.985443	0.324406	0.600598
Desulfovibrio alcoholivorans	26.2125	30.5838	21.8413	-0.493209	0.500256	-0.985915	0.324175	0.600598
Kiloniella majae	10.4875	52.6777	21.265	-0.515521	0.523191	-0.98534	0.324457	0.600598
Lactobacillus sakei	13.1412	15.0142	11.2682	-0.464197	0.470592	-0.986412	0.323931	0.600598
Treponema socranskii	206.485	226.433	186.538	-0.28214	0.28691	-0.983374	0.325424	0.6006
Paenibacillus popilliae	35.1923	26.951	43.4336	0.691924	0.703657	0.983325	0.325448	0.6006
Orientia tsutsugamushi	18.4425	22.8781	14.0068	-0.8602	0.874853	-0.983251	0.325484	0.6006
Pandoraea	17.6384	22.3877	12.8891	-0.818182	0.832327	-0.983006	0.325605	0.6006
Chitinimonas koreensis	9.08662	25.7862	10.842	0.595203	0.60486	0.984035	0.325098	0.6006
Rhizobacter gummiphilus	12.5591	15.9597	9.15855	-0.806082	0.819792	-0.983275	0.325472	0.6006
Aequorivita vladivostokensis	8.33851	10.4461	6.23095	-0.676343	0.687947	-0.983132	0.325543	0.6006
Bacillus thuringiensis	12315.4	9546.34	15084.4	0.659888	0.672328	0.981498	0.326347	0.601165
Photorhabdus luminescens	41.9796	31.4474	52.5118	0.694957	0.708138	0.981385	0.326403	0.601165
Candidatus Phaeomarinobacter	8.51074	46.7036	7.04423	-0.471833	0.480641	-0.981675	0.32626	0.601165
Halanaerobium praevalens	33.3739	28.5256	38.2222	0.433973	0.442453	0.980833	0.326675	0.601364
Eubacterium cellulosolvens	756.316	850.546	662.086	-0.357627	0.364764	-0.980435	0.326872	0.601422
Bifidobacterium biavatii	100.635	118.392	82.8771	-0.541703	0.552735	-0.980041	0.327066	0.601422
Brachyspira intermedia	9.66705	10.3038	9.03031	-0.486236	0.496275	-0.979773	0.327198	0.601422
Aeromonas piscicola	19.1658	87.0742	24.9732	0.871973	0.890411	0.979293	0.327435	0.601556
Bacteroides sp. Marseille-P3166	75.2299	55.4712	94.9887	0.770374	0.787787	0.977897	0.328125	0.60222
Acinetobacter idrijaensis	21.5814	15.4563	27.7065	0.789819	0.807479	0.97813	0.32801	0.60222
Streptomyces	57.3347	64.3578	50.3117	-0.346348	0.354373	-0.977353	0.328394	0.602412
[truncated: 1,668 more rows]

## Sheet: Data Set 1, Tab3
Taxa							mean(group1)	variance(group1)	standard error(group1)	mean(group2)	variance(group2)	standard error(group2)	p value	q value
k__Bacteria	p__Firmicutes	c__Clostridia	o__Oscillospirales	f__Ruminococcaceae	g__Faecalibacterium	Faecalibacterium prausnitzii	0.048554	0.000644979	0.00803106	0.0966737	0.00188493	0.0137293	0.004995	0.0581419
k__Bacteria	p__Firmicutes	c__Clostridia	o__Oscillospirales	f__Ruminococcaceae	g__Faecalibacterium	Faecalibacterium sp.	0.00988916	0.000116554	0.003414	0.0334588	0.000644106	0.00802562	0.011988	0.0996718
k__Bacteria	p__Firmicutes	c__Clostridia	o__Oscillospirales	f__Ruminococcaceae	g__Ruminococcus	Ruminococcus bicirculans	0.00223837	3.3484e-06	0.000578654	0.0103906	0.000172552	0.00415393	0.010989	0.094053
k__Bacteria	p__Firmicutes	c__Bacilli	o__Lactobacillales	f__Lactobacillaceae	g__Lactobacillus	Lactobacillus amylovorus	0.000375396	1.7847e-07	0.000133593	0.00462428	3.34349e-05	0.00182852	0.000999001	0.0145355
k__Bacteria	p__Firmicutes	c__Bacilli	o__Lactobacillales	f__Lactobacillaceae	g__Lactobacillus	Lactobacillus mucosae	0.000127933	1.21511e-08	3.48585e-05	0.0033272	7.45665e-05	0.00273069	0.000999001	0.0145355
k__Bacteria	p__Proteobacteria	c__Gammaproteobacteria	o__Enterobacterales	f__Enterobacteriaceae	g__Escherichia-Shigella	Escherichia coli	0.0236322	0.00241178	0.0155299	0.0023663	1.62293e-06	0.000402856	0.000999001	0.0145355
k__Bacteria	p__Firmicutes	c__Negativicutes	o__Veillonellales-Selenomonadales	f__Veillonellaceae	g__Megasphaera	Megasphaera elsdenii	0.000207308	7.59588e-08	8.71543e-05	0.000833901	4.59788e-07	0.000214427	0.010989	0.094053
k__Bacteria	p__Bacteroidota	c__Bacteroidia	o__Bacteroidales	f__Bacteroidaceae	g__Bacteroides	Bacteroides gallinaceum	0.0113142	0.00089805	0.00947655	0.000437962	1.35652e-06	0.00036831	0.003996	0.0484515
k__Bacteria	p__Proteobacteria	c__Gammaproteobacteria	o__Enterobacterales	f__Enterobacteriaceae	g__Citrobacter	Citrobacter freundii	0.00219635	3.24786e-06	0.0005699	0.000336175	1.09409e-07	0.000104599	0.002997	0.0396422
k__Bacteria	p__Firmicutes	c__Clostridia	o__Oscillospirales	f__Ruminococcaceae	g__Caproiciproducens	Ruminococcaceae bacterium	0	0	0	0.000143808	1.59913e-07	0.000126457	0.000999001	0.0145355
k__Bacteria	p__Firmicutes	c__Clostridia	o__Clostridiales	f__Clostridiaceae	g__Clostridium_sensu_stricto_1	Clostridium perfringens	0.000461307	6.35687e-07	0.000252128	6.06983e-05	1.25619e-08	3.54428e-05	0.010989	0.094053
k__Bacteria	p__Desulfobacterota	c__Desulfovibrionia	o__Desulfovibrionales	f__Desulfovibrionaceae	g__Desulfovibrio	Desulfovibrio fairfieldensis	0.000236257	1.81149e-07	0.000134591	2.89484e-05	3.16737e-09	1.77971e-05	0.00599401	0.0646021
k__Bacteria	p__Firmicutes	c__Clostridia	o__Clostridiales	f__Clostridiaceae	g__Clostridium_sensu_stricto_6	Clostridium bornimense	5.60292e-06	1.00767e-10	3.17438e-06	2.14779e-05	3.30399e-10	5.74803e-06	0.00799201	0.0750218
k__Bacteria	p__Firmicutes	c__Negativicutes	o__Veillonellales-Selenomonadales	f__Veillonellaceae	g__Megasphaera	Megasphaera hexanoica	0	0	0	1.77426e-05	5.31932e-10	7.29337e-06	0.000999001	0.0145355
k__Bacteria	p__Firmicutes	c__Clostridia	o__Clostridiales	f__Clostridiaceae	g__Clostridium_sensu_stricto_1	Clostridium butyricum	0.000150345	2.92311e-08	5.40658e-05	1.12058e-05	6.9374e-10	8.32911e-06	0.00599401	0.0646021
k__Bacteria	p__Firmicutes	c__Bacilli	o__Erysipelotrichales	f__Erysipelotrichaceae	g__Faecalitalea	Faecalitalea cylindroides	0.000333374	8.40861e-07	0.000289976	9.3382e-06	1.93782e-10	4.40207e-06	0.002997	0.0396422
k__Bacteria	p__Bacteroidota	c__Bacteroidia	o__Bacteroidales	f__Bacteroidaceae	g__Bacteroides	Bacteroides nordii	0.000142874	2.54252e-08	5.04234e-05	8.40438e-06	8.62331e-11	2.93655e-06	0.000999001	0.0145355
k__Bacteria	p__Firmicutes	c__Bacilli	o__Erysipelotrichales	f__Erysipelatoclostridiaceae	g__Erysipelatoclostridiaceae	Firmicutes bacterium	0	0	0	7.47056e-06	2.67419e-10	5.17126e-06	0.0078124	0.0750218
k__Bacteria	p__Actinobacteriota	c__Actinobacteria	o__Frankiales	f__Nakamurellaceae	g__Nakamurella	Nakamurella multipartita	0.000223183	4.98107e-07	0.000223183	0	0	0	0.000999001	0.0145355
k__Bacteria	p__Firmicutes	c__Negativicutes	o__Veillonellales-Selenomonadales	f__Veillonellaceae	g__Megasphaera	Megasphaera micronuciformis	0.000132602	1.49538e-07	0.000122286	0	0	0	0.000999001	0.0145355
k__Bacteria	p__Actinobacteriota	c__Actinobacteria	o__Corynebacteriales	f__Corynebacteriaceae	g__Corynebacterium	Corynebacterium amycolatum	0.000128867	6.85757e-08	8.28104e-05	0	0	0	0.000999001	0.0145355
k__Bacteria	p__Firmicutes	c__Clostridia	o__Peptostreptococcales-Tissierellales	f__Peptostreptococcales-Tissierellales	g__Peptoniphilus	Peptoniphilus urinimassiliensis	2.6147e-05	4.97633e-09	2.23077e-05	0	0	0	0.000999001	0.0145355
k__Bacteria	p__Proteobacteria	c__Alphaproteobacteria	o__Rhizobiales	f__Rhizobiaceae	g__Mesorhizobium	Mesorhizobium plurifarium	3.73528e-05	4.90269e-09	2.2142e-05	0	0	0	0.000999001	0.0145355
k__Bacteria	p__Proteobacteria	c__Alphaproteobacteria	o__Caedibacterales	f__Caedibacteraceae	g__Caedibacter	Caedimonas varicaedens	1.30735e-05	1.70916e-09	1.30735e-05	0	0	0	0.000999001	0.0145355
k__Bacteria	p__Nitrospirota	c__Nitrospiria	o__Nitrospirales	f__Nitrospiraceae	g__Nitrospira	Nitrospira defluvii	1.21397e-05	1.47371e-09	1.21397e-05	0	0	0	0.000999001	0.0145355
k__Bacteria	p__Proteobacteria	c__Gammaproteobacteria	o__Burkholderiales	f__Comamonadaceae	g__Comamonas	Comamonas testosteroni	1.0272e-05	1.05514e-09	1.0272e-05	0	0	0	0.000999001	0.0145355
k__Bacteria	p__Firmicutes	c__Clostridia	o__Peptostreptococcales-Tissierellales	f__Peptostreptococcales-Tissierellales	g__Peptoniphilus	Clostridiales bacterium	9.3382e-06	8.7202e-10	9.3382e-06	0	0	0	0.000999001	0.0145355
k__Bacteria	p__Bacteroidota	c__Bacteroidia	o__Flavobacteriales	f__Flavobacteriaceae	g__Flavobacterium	bacterium DOAN6/4	9.3382e-06	8.7202e-10	9.3382e-06	0	0	0	0.000999001	0.0145355
k__Bacteria	p__Proteobacteria	c__Alphaproteobacteria	o__Sphingomonadales	f__Sphingomonadaceae	g__Sphingopyxis	Sphingopyxis terrae	1.0272e-05	7.06336e-10	8.40438e-06	0	0	0	0.000999001	0.0145355
k__Bacteria	p__Proteobacteria	c__Gammaproteobacteria	o__Burkholderiales	f__Comamonadaceae	g__Acidovorax	Acidovorax delafieldii	1.49411e-05	1.01154e-09	1.00576e-05	0	0	0	0.000999001	0.0145355
k__Bacteria	p__Firmicutes	c__Clostridia	o__Peptostreptococcales-Tissierellales	f__Peptostreptococcales-Tissierellales	g__Peptoniphilus	Peptoniphilus lacrimalis	1.0272e-05	4.35041e-10	6.59576e-06	0	0	0	0.000999001	0.0145355
k__Bacteria	p__Firmicutes	c__Bacilli	o__Lactobacillales	f__Lactobacillaceae	g__Lactobacillus	Lactobacillus plantarum	1.30735e-05	3.33305e-10	5.77326e-06	0	0	0	0.000999001	0.0145355
k__Bacteria	p__Actinobacteriota	c__Coriobacteriia	o__Coriobacteriales	f__Eggerthellaceae	g__CHKCI002	Coriobacteriaceae bacterium	8.40438e-06	4.35041e-10	6.59576e-06	0	0	0	0.00390618	0.0484515
k__Bacteria	p__Actinobacteriota	c__Actinobacteria	o__Micrococcales	f__Promicromonosporaceae	g__Promicromonospora	Promicromonospora sp.	7.47056e-06	2.67419e-10	5.17126e-06	0	0	0	0.0078124	0.0750218
k__Bacteria	p__Firmicutes	c__Clostridia	o__Peptostreptococcales-Tissierellales	f__Peptostreptococcales-Tissierellales	g__Anaerococcus	Anaerococcus mediterraneensis	7.47056e-06	1.89907e-10	4.35783e-06	0	0	0	0.0078124	0.0750218
k__Bacteria	p__Firmicutes	c__Clostridia	o__Oscillospirales	f__Oscillospiraceae	g__Colidextribacter	Colidextribacter massiliensis	7.84409e-05	1.74792e-09	1.32209e-05	0.000199838	1.56615e-08	3.95746e-05	0.012987	0.104978
k__Bacteria	p__Firmicutes	c__Clostridia	o__Peptostreptococcales-Tissierellales	f__Peptostreptococcales-Tissierellales	g__Parvimonas	Parvimonas micra	9.61835e-05	1.58911e-08	3.98637e-05	8.40438e-06	3.18772e-10	5.64599e-06	0.013986	0.109998
k__Bacteria	p__Spirochaetota	c__Spirochaetia	o__Spirochaetales	f__Spirochaetaceae	g__Treponema	Treponema porcinum	3.08161e-05	3.7991e-09	1.94913e-05	0.000184896	4.80735e-08	6.93351e-05	0.015984	0.110746
k__Bacteria	p__Actinobacteriota	c__Actinobacteria	o__Frankiales	f__Cryptosporangiaceae	g__Cryptosporangium	Cryptosporangium sp.	6.53674e-06	1.94751e-10	4.41306e-06	0	0	0	0.0156248	0.110746
k__Bacteria	p__Actinobacteriota	c__Actinobacteria	o__Corynebacteriales	f__Dietziaceae	g__Dietzia	Dietzia sp.	6.53674e-06	4.2729e-10	6.53674e-06	0	0	0	0.0156248	0.110746
k__Bacteria	p__Bacteroidota	c__Bacteroidia	o__Flavobacteriales	f__Weeksellaceae	g__Chryseobacterium	Chryseobacterium indologenes	6.53674e-06	4.2729e-10	6.53674e-06	0	0	0	0.0156248	0.110746
k__Bacteria	p__Proteobacteria	c__Gammaproteobacteria	o__Enterobacterales	f__Morganellaceae	g__Morganella	Morganella morganii	6.53674e-06	1.55995e-10	3.94962e-06	0	0	0	0.0156248	0.110746
k__Bacteria	p__Actinobacteriota	c__Coriobacteriia	o__Coriobacteriales	f__Eggerthellaceae	g__Enteroscipio	Enteroscipio rubneri	2.89484e-05	2.19846e-09	1.48272e-05	1.86764e-06	3.48808e-11	1.86764e-06	0.017982	0.121692
k__Bacteria	p__Bacteroidota	c__Bacteroidia	o__Bacteroidales	f__Prevotellaceae	g__Alloprevotella	Prevotellaceae bacterium	2.98822e-05	8.92949e-09	2.98822e-05	0.000973041	5.99225e-06	0.000774096	0.01998	0.132141
k__Bacteria	p__Bacteroidota	c__Bacteroidia	o__Bacteroidales	f__Bacteroidaceae	g__Bacteroides	Bacteroides uniformis	0.0495317	0.00289612	0.017018	0.0139335	0.000130083	0.00360671	0.023976	0.151674
k__Bacteria	p__Firmicutes	c__Negativicutes	o__Veillonellales-Selenomonadales	f__Veillonellaceae	g__Dialister	Dialister pneumosintes	2.52131e-05	8.34233e-10	9.13363e-06	2.80146e-06	7.84818e-11	2.80146e-06	0.023976	0.151674
k__Bacteria	p__Proteobacteria	c__Gammaproteobacteria	o__Pasteurellales	f__Pasteurellaceae	g__Haemophilus	Haemophilus parainfluenzae	4.29557e-05	4.42211e-09	2.10288e-05	0.000108323	3.37569e-09	1.8373e-05	0.025974	0.160818
k__Bacteria	p__Campilobacterota	c__Campylobacteria	o__Campylobacterales	f__Helicobacteraceae	g__Helicobacter	Helicobacter canadensis	3.73528e-06	4.26321e-11	2.06475e-06	1.40073e-05	1.79249e-10	4.23378e-06	0.027972	0.16958
k__Bacteria	p__Firmicutes	c__Clostridia	o__Lachnospirales	f__Lachnospiraceae	g__Agathobacter	Eubacterium rectale	0.0348128	0.000431138	0.00656611	0.0654141	0.00137832	0.0117402	0.032967	0.181008
k__Bacteria	p__Proteobacteria	c__Gammaproteobacteria	o__Burkholderiales	f__Sutterellaceae	g__Parasutterella	Parasutterella secunda	1.86764e-05	1.24021e-09	1.11365e-05	6.34998e-05	3.05788e-09	1.74868e-05	0.032967	0.181008
k__Bacteria	p__Firmicutes	c__Bacilli	o__Bacillales	f__Bacillaceae	g__Bacillus	Bacillus aryabhattai	1.96102e-05	1.88841e-09	1.37419e-05	9.3382e-07	8.7202e-12	9.3382e-07	0.031968	0.181008
k__Bacteria	p__Actinobacteriota	c__Thermoleophilia	o__Solirubrobacterales	f__67-14	g__67-14	Solirubrobacterales bacterium	5.60292e-06	3.13927e-10	5.60292e-06	0	0	0	0.0312498	0.181008
k__Bacteria	p__Firmicutes	c__Clostridia	o__Peptostreptococcales-Tissierellales	f__Anaerovoracaceae	g__Eubacterium_nodatum_group	Eubacterium infirmum	5.60292e-06	1.58901e-10	3.98624e-06	0	0	0	0.0312498	0.181008
k__Bacteria	p__Firmicutes	c__Clostridia	o__Lachnospirales	f__Lachnospiraceae	g__Coprococcus	Coprococcus catus	0.00539281	1.10857e-05	0.00105289	0.0026894	3.66241e-06	0.000605178	0.035964	0.193806
k__Bacteria	p__Firmicutes	c__Clostridia	o__Oscillospirales	f__Ruminococcaceae	g__Candidatus_Soleaferrea	Candidatus Soleaferrea	1.21397e-05	1.36616e-10	3.69617e-06	2.80146e-06	2.03471e-11	1.42643e-06	0.036963	0.195568
k__Bacteria	p__Bacteroidota	c__Bacteroidia	o__Bacteroidales	f__Bacteroidaceae	g__Bacteroides	Bacteroides intestinalis	0.00186391	5.10727e-06	0.000714652	0.000432359	3.21757e-07	0.000179376	0.037962	0.197267
k__Bacteria	p__Bacteroidota	c__Bacteroidia	o__Bacteroidales	f__Bacteroidaceae	g__Bacteroides	Bacteroides massiliensis	0.00950069	0.000223218	0.0047246	0.0010795	2.50262e-06	0.000500262	0.040959	0.205501
k__Bacteria	p__Firmicutes	c__Bacilli	o__Erysipelotrichales	f__Erysipelotrichaceae	g__Dielma	Dielma fastidiosa	3.08161e-05	8.92367e-10	9.44652e-06	9.3382e-06	1.35648e-10	3.68304e-06	0.040959	0.205501
k__Bacteria	p__Bacteroidota	c__Bacteroidia	o__Bacteroidales	f__Prevotellaceae	g__Prevotella	Prevotellaceae bacterium	0.000667681	4.8853e-07	0.000221027	0.00234669	7.06805e-06	0.000840717	0.041958	0.206946
k__Bacteria	p__Firmicutes	c__Bacilli	o__Lactobacillales	f__Lactobacillaceae	g__Lactobacillus	Lactobacillus reuteri	0.000445432	1.2751e-07	0.00011292	0.00113739	9.91812e-07	0.000314931	0.045954	0.212264
k__Bacteria	p__Firmicutes	c__Bacilli	o__Lactobacillales	f__Streptococcaceae	g__Streptococcus	Streptococcus mutans	0.000323102	6.06329e-07	0.000246238	3.08161e-05	2.19071e-09	1.4801e-05	0.045954	0.212264
k__Bacteria	p__Firmicutes	c__Negativicutes	o__Veillonellales-Selenomonadales	f__Veillonellaceae	g__Veillonella	Veillonella atypica	0.000105522	4.82334e-08	6.94502e-05	1.0272e-05	1.83124e-10	4.2793e-06	0.045954	0.212264
k__Bacteria	p__Spirochaetota	c__Spirochaetia	o__Spirochaetales	f__Spirochaetaceae	g__Treponema	Treponema berlinense	1.77426e-05	2.79918e-09	1.67308e-05	9.89849e-05	1.36268e-08	3.69145e-05	0.043956	0.212264
k__Bacteria	p__Bacteroidota	c__Bacteroidia	o__Bacteroidales	f__Prevotellaceae	g__Prevotella	Prevotella sp.	6.16321e-05	7.05755e-09	2.6566e-05	0.000172757	2.52934e-08	5.02926e-05	0.048951	0.222574
k__Bacteria	p__Firmicutes	c__Negativicutes	o__Acidaminococcales	f__Acidaminococcaceae	g__Acidaminococcus	Acidaminococcus intestini	0.00227198	1.60221e-05	0.00126578	0.000232521	5.26787e-08	7.25801e-05	0.04995	0.223623
k__Bacteria	p__Bacteroidota	c__Bacteroidia	o__Bacteroidales	f__Rikenellaceae	g__Alistipes	Alistipes inops	7.75071e-05	1.38176e-08	3.71721e-05	0.00157349	1.89703e-05	0.00137733	0.0509491	0.224639
k__Bacteria	p__Firmicutes	c__Bacilli	o__Erysipelotrichales	f__Erysipelotrichaceae	g__Catenisphaera	Chlamydia trachomatis	0.00341405	0.000101975	0.00319335	8.59115e-05	3.9799e-08	6.30864e-05	0.0529471	0.229964
k__Bacteria	p__Proteobacteria	c__Gammaproteobacteria	o__Burkholderiales	f__Sutterellaceae	g__Sutterella	Sutterella wadsworthensis	0.00175558	2.71857e-06	0.000521399	0.000746122	2.8981e-07	0.000170238	0.0539461	0.230857
k__Bacteria	p__Spirochaetota	c__Spirochaetia	o__Spirochaetales	f__Spirochaetaceae	g__Treponema	Treponema succinifaciens	9.3382e-06	8.7202e-10	9.3382e-06	3.45513e-05	1.02801e-09	1.01391e-05	0.0619381	0.256161
k__Bacteria	p__WPS-2	c__WPS-2	o__WPS-2	f__WPS-2	g__WPS-2	hydrothermal vent	4.6691e-06	2.18005e-10	4.6691e-06	0	0	0	0.0624997	0.256161
k__Bacteria	p__Actinobacteriota	c__Actinobacteria	o__Bifidobacteriales	f__Bifidobacteriaceae	g__Alloscardovia	Alloscardovia omnicolens	0	0	0	4.6691e-06	1.01736e-10	3.1896e-06	0.0624997	0.256161
k__Bacteria	p__Firmicutes	c__Clostridia	o__Lachnospirales	f__Lachnospiraceae	g__Butyrivibrio	Butyrivibrio crossotus	0.00340097	5.5501e-05	0.00235586	0.000276411	3.78616e-07	0.00019458	0.0649351	0.262446
k__Bacteria	p__Firmicutes	c__Bacilli	o__Erysipelotrichales	f__Erysipelotrichaceae	g__Faecalitalea	Absiella dolichum	8.49776e-05	3.15758e-08	5.61924e-05	9.3382e-06	1.16269e-10	3.40983e-06	0.0659341	0.262833
k__Bacteria	p__Bacteroidota	c__Bacteroidia	o__Bacteroidales	f__Bacteroidaceae	g__Bacteroides	Bacteroides eggerthii	0.00774137	0.000261225	0.00511102	0.00108417	1.35435e-06	0.000368015	0.0759241	0.290709
k__Bacteria	p__Bacteroidota	c__Bacteroidia	o__Bacteroidales	f__Prevotellaceae	g__Prevotella	Massiliprevotella massiliensis	0.00152026	7.10952e-06	0.00084318	0.000336175	1.44484e-07	0.000120202	0.0739261	0.290709
k__Bacteria	p__Firmicutes	c__Clostridia	o__Lachnospirales	f__Lachnospiraceae	g__Tyzzerella	Anaerotignum lactatifermentans	0.000138205	5.16003e-08	7.18334e-05	2.89484e-05	1.19079e-09	1.09123e-05	0.0759241	0.290709
k__Bacteria	p__Actinobacteriota	c__Actinobacteria	o__Bifidobacteriales	f__Bifidobacteriaceae	g__Bifidobacterium	Bifidobacterium pullorum	1.86764e-06	1.55026e-11	1.24509e-06	6.72351e-05	3.60978e-08	6.00814e-05	0.0829171	0.313362
k__Bacteria	p__Actinobacteriota	c__Coriobacteriia	o__Coriobacteriales	f__Eggerthellaceae	g__Slackia	Slackia equolifaciens	1.86764e-06	3.48808e-11	1.86764e-06	2.80146e-05	4.43761e-09	2.10656e-05	0.0849151	0.316799
k__Bacteria	p__Actinobacteriota	c__Coriobacteriia	o__Coriobacteriales	f__Eggerthellaceae	g__Slackia	Slackia piriformis	4.6691e-06	1.01736e-10	3.1896e-06	3.26837e-05	2.48526e-09	1.57647e-05	0.0869131	0.320148
k__Bacteria	p__Firmicutes	c__Clostridia	o__Lachnospirales	f__Lachnospiraceae	g__Lachnoclostridium	Clostridium scindens	0.000580836	5.93842e-07	0.000243689	0.000161551	9.41879e-09	3.069e-05	0.0909091	0.330682
k__Bacteria	p__Cyanobacteria	c__Vampirivibrionia	o__Gastranaerophilales	f__Gastranaerophilales	g__Gastranaerophilales	Acinetobacter sp.	5.60292e-06	1.39523e-10	3.73528e-06	3.6419e-05	5.91908e-09	2.43292e-05	0.0989011	0.355311
k__Archaea	p__Euryarchaeota	c__Methanobacteria	o__Methanobacteriales	f__Methanobacteriaceae	g__Methanobrevibacter	Methanobrevibacter smithii	0.0163876	0.000681204	0.00825351	0.00237004	2.74507e-05	0.00165683	0.107892	0.381775
k__Bacteria	p__Proteobacteria	c__Alphaproteobacteria	o__Sphingomonadales	f__Sphingomonadaceae	g__Novosphingobium	Novosphingobium sp.	2.6147e-05	3.42607e-09	1.85096e-05	2.80146e-06	7.84818e-11	2.80146e-06	0.108891	0.381775
k__Bacteria	p__Bacteroidota	c__Bacteroidia	o__Bacteroidales	f__Bacteroidaceae	g__Bacteroides	Bacteroides caccae	0.00377824	5.17517e-06	0.000719387	0.00231868	2.93398e-06	0.000541662	0.115884	0.391128
k__Bacteria	p__Desulfobacterota	c__Desulfovibrionia	o__Desulfovibrionales	f__Desulfovibrionaceae	g__Mailhella	Desulfovibrio sp.	4.6691e-06	1.40492e-10	3.74823e-06	1.86764e-05	7.55751e-10	8.69339e-06	0.114885	0.391128
k__Bacteria	p__Firmicutes	c__Bacilli	o__Erysipelotrichales	f__Erysipelotrichaceae	g__Solobacterium	Solobacterium moorei	1.40073e-05	4.11787e-10	6.41707e-06	4.6691e-06	6.29792e-11	2.50957e-06	0.118881	0.391128
k__Bacteria	p__Firmicutes	c__Clostridia	o__Oscillospirales	f__Butyricicoccaceae	g__Butyricicoccus	Agathobaculum sp.	3.73528e-06	1.39523e-10	3.73528e-06	0	0	0	0.125	0.391128
k__Bacteria	p__Firmicutes	c__Clostridia	o__Lachnospirales	f__Lachnospiraceae	g__Blautia	Blautia wexlerae	3.73528e-06	1.39523e-10	3.73528e-06	0	0	0	0.125	0.391128
k__Bacteria	p__Firmicutes	c__Negativicutes	o__Veillonellales-Selenomonadales	f__Selenomonadaceae	g__Selenomonas	bacterium mpn-isolate	3.73528e-06	1.39523e-10	3.73528e-06	0	0	0	0.125	0.391128
k__Bacteria	p__Proteobacteria	c__Alphaproteobacteria	o__Azospirillales	f__Azospirillaceae	g__Nitrospirillum	Nitrospirillum amazonense	3.73528e-06	1.39523e-10	3.73528e-06	0	0	0	0.125	0.391128
k__Bacteria	p__Actinobacteriota	c__Actinobacteria	o__Propionibacteriales	f__Propionibacteriaceae	g__Propionibacterium	Propionibacterium freudenreichii	5.60292e-06	1.39523e-10	3.73528e-06	9.3382e-07	8.7202e-12	9.3382e-07	0.124999	0.391128
k__Bacteria	p__Campilobacterota	c__Campylobacteria	o__Campylobacterales	f__Campylobacteraceae	g__Campylobacter	Campylobacter gracilis	3.73528e-06	8.13885e-11	2.85287e-06	0	0	0	0.125	0.391128
k__Bacteria	p__Campilobacterota	c__Campylobacteria	o__Campylobacterales	f__Campylobacteraceae	g__Campylobacter	Campylobacter hominis	3.73528e-06	6.20103e-11	2.49019e-06	0	0	0	0.125	0.391128
k__Bacteria	p__Firmicutes	c__Clostridia	o__Lachnospirales	f__Lachnospiraceae	g__Agathobacter	Eubacterium ramulus	0.00259228	5.17289e-06	0.000719228	0.00134563	1.42082e-06	0.000376938	0.130869	0.403933
k__Bacteria	p__Actinobacteriota	c__Actinobacteria	o__Streptomycetales	f__Streptomycetaceae	g__Streptomyces	Streptomyces griseorubiginosus	0.000244661	4.44649e-07	0.000210867	1.21397e-05	8.92367e-10	9.44652e-06	0.131868	0.403933
k__Bacteria	p__Firmicutes	c__Clostridia	o__Oscillospirales	f__Ruminococcaceae	g__Ruminococcus	Ruminococcus callidus	0.0013363	1.51632e-06	0.000389399	0.00276224	6.29819e-06	0.000793611	0.133866	0.404595
k__Bacteria	p__Fusobacteriota	c__Fusobacteriia	o__Fusobacteriales	f__Fusobacteriaceae	g__Fusobacterium	Fusobacterium nucleatum	1.12058e-05	3.06176e-10	5.53332e-06	2.80146e-06	7.84818e-11	2.80146e-06	0.134865	0.404595
k__Bacteria	p__Actinobacteriota	c__Actinobacteria	o__Corynebacteriales	f__Corynebacteriaceae	g__Corynebacterium	Corynebacterium durum	1.30735e-05	2.94549e-10	5.42724e-06	4.6691e-06	8.23575e-11	2.8698e-06	0.141858	0.421232
k__Bacteria	p__Proteobacteria	c__Gammaproteobacteria	o__Burkholderiales	f__Comamonadaceae	g__Mitsuaria	Mitsuaria chitosanitabida	8.40438e-06	3.18772e-10	5.64599e-06	2.80146e-06	7.84818e-11	2.80146e-06	0.145995	0.429137
k__Bacteria	p__Firmicutes	c__Clostridia	o__Oscillospirales	f__Oscillospiraceae	g__Oscillibacter	Oscillibacter sp.	0.000451035	8.00718e-08	8.94828e-05	0.000298822	2.28469e-08	4.77985e-05	0.148851	0.433157
k__Bacteria	p__Bacteroidota	c__Bacteroidia	o__Bacteroidales	f__Bacteroidaceae	g__Bacteroides	Bacteroides fragilis	0.00316285	2.3096e-05	0.00151974	0.000583638	2.19381e-06	0.000468382	0.156843	0.447464
k__Bacteria	p__Firmicutes	c__Negativicutes	o__Acidaminococcales	f__Acidaminococcaceae	g__Acidaminococcus	Acidaminococcus sp.	1.58749e-05	6.59829e-10	8.12298e-06	3.6419e-05	1.44271e-09	1.20113e-05	0.156843	0.447464
k__Bacteria	p__Firmicutes	c__Clostridia	o__Oscillospirales	f__Clostridium_methylpentosum_group	g__Clostridium_methylpentosum_group	Ruminococcus sp.	4.76248e-05	1.69463e-09	1.30178e-05	2.70808e-05	2.41259e-10	4.91181e-06	0.15984	0.451587
k__Bacteria	p__Firmicutes	c__Bacilli	o__Erysipelotrichales	f__Erysipelotrichaceae		Clostridiales bacterium	0.000516403	2.60018e-07	0.000161251	0.000245595	7.52466e-08	8.67448e-05	0.164835	0.461221
k__Bacteria	p__Actinobacteriota	c__Actinobacteria	o__Micrococcales	f__Micrococcaceae	g__Rothia	Rothia mucilaginosa	6.63012e-05	1.01629e-08	3.18793e-05	2.33455e-05	9.93134e-10	9.96561e-06	0.167832	0.465135
k__Bacteria	p__Firmicutes	c__Bacilli	o__Lactobacillales	f__Lactobacillaceae	g__Lactobacillus	Lactobacillus ruminis	7.47056e-06	5.58093e-10	7.47056e-06	7.19042e-05	3.09286e-08	5.56135e-05	0.174825	0.479945
k__Bacteria	p__Firmicutes	c__Clostridia	o__Lachnospirales	f__Lachnospiraceae	g__Lactonifactor	Lactonifactor longoviformis	0.000127933	4.13153e-08	6.4277e-05	3.92204e-05	4.33685e-09	2.08251e-05	0.176823	0.480893
k__Bacteria	p__Firmicutes	c__Bacilli	o__Paenibacillales	f__Paenibacillaceae	g__Paenibacillus	Paenibacillus polymyxa	1.86764e-06	1.55026e-11	1.24509e-06	6.53674e-06	4.2729e-10	6.53674e-06	0.179687	0.484156
k__Bacteria	p__Actinobacteriota	c__Coriobacteriia	o__Coriobacteriales	f__Atopobiaceae	g__Olsenella	Olsenella sp.	0.00017836	5.2485e-08	7.24465e-05	0.000440763	2.85573e-07	0.000168989	0.185814	0.494991
k__Bacteria	p__Firmicutes	c__Clostridia	o__Oscillospirales	f__Oscillospiraceae	g__Colidextribacter	Anaerostipes hadrus	0.000143808	1.74249e-08	4.17431e-05	0.000290418	9.3373e-08	9.66297e-05	0.187812	0.494991
k__Bacteria	p__Firmicutes	c__Negativicutes	o__Acidaminococcales	f__Acidaminococcaceae	g__Acidaminococcus	Acidaminococcus fermentans	0.000141007	4.45205e-08	6.67237e-05	0.000295087	9.08684e-08	9.53249e-05	0.188811	0.494991
k__Bacteria	p__Proteobacteria	c__Gammaproteobacteria	o__Burkholderiales	f__Burkholderiaceae	g__Burkholderia-Caballeronia-Paraburkholderia	Paraburkholderia sp.	3.6419e-05	5.31835e-09	2.30616e-05	7.47056e-06	2.48041e-10	4.98037e-06	0.194805	0.506146
k__Bacteria	p__Actinobacteriota	c__Actinobacteria	o__Bifidobacteriales	f__Bifidobacteriaceae	g__Bifidobacterium	Bifidobacterium longum	0.00723524	6.96896e-05	0.00263988	0.0142706	0.000188275	0.00433907	0.197802	0.509384
k__Bacteria	p__Bacteroidota	c__Bacteroidia	o__Bacteroidales	f__Bacteroidaceae	g__Bacteroides	Bacteroides plebeius	0.000436094	4.62617e-07	0.000215085	0.00494271	0.000158512	0.00398136	0.242757	0.515957
k__Bacteria	p__Firmicutes	c__Clostridia	o__Lachnospirales	f__Lachnospiraceae	g__Blautia	Blautia sp.	0.0204488	0.000113134	0.00336354	0.015578	6.0229e-05	0.00245416	0.236763	0.515957
k__Bacteria	p__Synergistota	c__Synergistia	o__Synergistales	f__Synergistaceae	g__Cloacibacillus	Cloacibacillus porcorum	3.82866e-05	4.54322e-09	2.13148e-05	7.75071e-05	4.84553e-09	2.20126e-05	0.241758	0.515957
k__Bacteria	p__Firmicutes	c__Bacilli	o__Lactobacillales	f__Streptococcaceae	g__Streptococcus	Streptococcus anginosus	0.000161551	3.37578e-08	5.81015e-05	7.84409e-05	9.71237e-09	3.11647e-05	0.236763	0.515957
k__Bacteria	p__Proteobacteria	c__Gammaproteobacteria	o__Burkholderiales	f__Burkholderiaceae	g__Burkholderia-Caballeronia-Paraburkholderia	Paraburkholderia heleia	6.44336e-05	1.5395e-08	3.92365e-05	6.53674e-06	4.2729e-10	6.53674e-06	0.215784	0.515957
k__Bacteria	p__Actinobacteriota	c__Actinobacteria	o__Pseudonocardiales	f__Pseudonocardiaceae	g__Amycolatopsis	Amycolatopsis mediterranei	4.38895e-05	5.01993e-09	2.24052e-05	1.40073e-05	9.93134e-10	9.96561e-06	0.242757	0.515957
k__Bacteria	p__Actinobacteriota	c__Actinobacteria	o__Streptomycetales	f__Streptomycetaceae	g__Streptomyces	Streptomyces nanshensis	4.29557e-05	5.79796e-09	2.4079e-05	1.21397e-05	1.04739e-09	1.02342e-05	0.234765	0.515957
k__Bacteria	p__Proteobacteria	c__Gammaproteobacteria	o__Burkholderiales	f__Oxalobacteraceae	g__Oxalobacter	Oxalobacter formigenes	6.44336e-05	2.29535e-09	1.51504e-05	9.89849e-05	5.04221e-09	2.24549e-05	0.212787	0.515957
k__Bacteria	p__Proteobacteria	c__Gammaproteobacteria	o__Xanthomonadales	f__Rhodanobacteraceae	g__Dyella	Dyella sp.	1.0272e-05	5.90067e-10	7.68158e-06	9.3382e-07	8.7202e-12	9.3382e-07	0.215784	0.515957
k__Bacteria	p__Actinobacteriota	c__Actinobacteria	o__Actinomycetales	f__Actinomycetaceae	g__Actinomyces	Actinomyces graevenitzii	2.80146e-06	7.84818e-11	2.80146e-06	0	0	0	0.25	0.515957
k__Bacteria	p__Bacteroidota	c__Bacteroidia	o__Bacteroidales	f__Prevotellaceae	g__Prevotella	Prevotella bergensis	7.47056e-06	2.28663e-10	4.78187e-06	2.80146e-06	7.84818e-11	2.80146e-06	0.226561	0.515957
k__Bacteria	p__Proteobacteria	c__Alphaproteobacteria	o__Azospirillales	f__Azospirillaceae	g__Azospirillum	Azospirillum lipoferum	2.80146e-06	7.84818e-11	2.80146e-06	0	0	0	0.25	0.515957
k__Bacteria	p__Firmicutes	c__Clostridia	o__Christensenellales	f__Christensenellaceae	g__Christensenellaceae	Christensenella sp.	0	0	0	2.80146e-06	7.84818e-11	2.80146e-06	0.25	0.515957
k__Bacteria	p__Bacteroidota	c__Bacteroidia	o__Sphingobacteriales	f__NS11-12_marine_group	g__NS11-12_marine_group	Bacteroidetes bacterium	2.80146e-06	7.84818e-11	2.80146e-06	0	0	0	0.25	0.515957
k__Bacteria	p__Proteobacteria	c__Alphaproteobacteria				Lacibacterium aquatile	2.80146e-06	7.84818e-11	2.80146e-06	0	0	0	0.25	0.515957
k__Bacteria	p__Firmicutes	c__Clostridia	o__Peptostreptococcales-Tissierellales	f__Peptostreptococcaceae	g__Intestinibacter	Intestinibacter bartlettii	2.80146e-06	7.84818e-11	2.80146e-06	0	0	0	0.25	0.515957
k__Bacteria	p__Firmicutes	c__Bacilli	o__Lactobacillales	f__Leuconostocaceae	g__Leuconostoc	Leuconostoc carnosum	0	0	0	2.80146e-06	7.84818e-11	2.80146e-06	0.25	0.515957
k__Bacteria	p__Firmicutes	c__Clostridia	o__Lachnospirales	f__Lachnospiraceae	g__Blautia	Blautia luti	0	0	0	2.80146e-06	7.84818e-11	2.80146e-06	0.25	0.515957
k__Bacteria	p__Firmicutes	c__Bacilli	o__Lactobacillales	f__Streptococcaceae	g__Streptococcus	Streptococcus sobrinus	0	0	0	2.80146e-06	7.84818e-11	2.80146e-06	0.25	0.515957
k__Bacteria	p__Actinobacteriota	c__Actinobacteria	o__Actinomycetales	f__Actinomycetaceae	g__Actinomyces	Actinomyces minihominis	2.80146e-06	7.84818e-11	2.80146e-06	0	0	0	0.25	0.515957
k__Bacteria	p__Proteobacteria	c__Gammaproteobacteria	o__Pseudomonadales	f__Moraxellaceae	g__Acinetobacter	Acinetobacter haemolyticus	2.80146e-06	7.84818e-11	2.80146e-06	0	0	0	0.25	0.515957
k__Bacteria	p__Actinobacteriota	c__Actinobacteria	o__Propionibacteriales	f__Nocardioidaceae	g__Nocardioides	Nocardioides sp.	2.80146e-06	7.84818e-11	2.80146e-06	0	0	0	0.25	0.515957
k__Bacteria	p__Bacteroidota	c__Bacteroidia	o__Sphingobacteriales	f__AKYH767	g__AKYH767	Bacteroidetes bacterium	2.80146e-06	7.84818e-11	2.80146e-06	0	0	0	0.25	0.515957
k__Bacteria	p__Chloroflexi	c__Anaerolineae	o__Caldilineales	f__Caldilineaceae		Chloroflexi bacterium	2.80146e-06	7.84818e-11	2.80146e-06	0	0	0	0.25	0.515957
k__Bacteria	p__Bacteroidota	c__Bacteroidia	o__Cytophagales	f__Spirosomaceae	g__Dyadobacter	Dyadobacter fermentans	2.80146e-06	7.84818e-11	2.80146e-06	0	0	0	0.25	0.515957
k__Bacteria	p__Firmicutes	c__Clostridia	o__Clostridia	f__Hungateiclostridiaceae	g__Fastidiosipila	Clostridiales bacterium	2.80146e-06	7.84818e-11	2.80146e-06	0	0	0	0.25	0.515957
k__Bacteria	p__Cyanobacteria	c__Vampirivibrionia	o__Gastranaerophilales	f__Gastranaerophilales	g__Gastranaerophilales	Clostridium sp.	0	0	0	2.80146e-06	3.97254e-11	1.99312e-06	0.25	0.515957
k__Bacteria	p__Firmicutes	c__Clostridia	o__Peptostreptococcales-Tissierellales	f__Anaerovoracaceae	g__Eubacterium_brachy_group	Eubacterium brachy	2.80146e-06	3.97254e-11	1.99312e-06	0	0	0	0.25	0.515957
k__Bacteria	p__Firmicutes	c__Clostridia	o__Christensenellales	f__Christensenellaceae	g__Christensenellaceae_R-7_group	Christensenella sp.	7.19042e-05	3.37278e-09	1.83651e-05	0.000106455	5.39102e-09	2.32186e-05	0.258741	0.530237
k__Bacteria	p__Bacteroidota	c__Bacteroidia	o__Bacteroidales	f__Bacteroidaceae	g__Bacteroides	Bacteroides salyersiae	0.000115794	8.68958e-08	9.32179e-05	1.40073e-05	1.1094e-09	1.05328e-05	0.265734	0.537613
k__Bacteria	p__Proteobacteria	c__Alphaproteobacteria	o__Rhizobiales	f__Rhizobiaceae	g__Allorhizobium-Neorhizobium-Pararhizobium-Rhizobium	Agrobacterium pusense	8.311e-05	2.77196e-08	5.26494e-05	2.33455e-05	2.42712e-09	1.55792e-05	0.268731	0.537613
k__Bacteria	p__Bacteroidota	c__Bacteroidia	o__Bacteroidales	f__Rikenellaceae	g__Alistipes	Alistipes onderdonkii	1.49411e-05	1.7828e-10	4.22232e-06	5.13601e-05	1.04497e-08	3.2326e-05	0.26973	0.537613
k__Bacteria	p__Bacteroidota	c__Bacteroidia	o__Chitinophagales	f__Chitinophagaceae	g__Niastella	Niastella koreensis	8.40438e-06	7.06336e-10	8.40438e-06	3.73528e-06	8.13885e-11	2.85287e-06	0.266844	0.537613
k__Bacteria	p__Firmicutes	c__Clostridia	o__Oscillospirales	f__Ruminococcaceae	g__Incertae_Sedis	Clostridium leptum	0.00023719	2.82186e-08	5.31212e-05	0.000333374	4.41639e-08	6.6456e-05	0.271728	0.537911
k__Bacteria	p__Firmicutes	c__Clostridia	o__Christensenellales	f__Christensenellaceae	g__Christensenella	Christensenella minuta	3.45513e-05	1.74501e-09	1.32099e-05	1.86764e-05	3.48808e-10	5.906e-06	0.278721	0.548026
k__Bacteria	p__Proteobacteria	c__Gammaproteobacteria	o__Burkholderiales	f__Oxalobacteraceae	g__Herbaspirillum	Herbaspirillum sp.	4.20219e-05	9.11261e-09	3.01871e-05	8.40438e-06	5.5131e-10	7.42503e-06	0.298701	0.58337
k__Bacteria	p__Actinobacteriota	c__Coriobacteriia	o__Coriobacteriales	f__Eggerthellaceae	g__Adlercreutzia	Adlercreutzia equolifaciens	0.00040341	9.27791e-08	9.63219e-05	0.000279212	4.19238e-08	6.47486e-05	0.317682	0.608194
k__Bacteria	p__Proteobacteria	c__Gammaproteobacteria	o__Burkholderiales	f__Burkholderiaceae	g__Burkholderia-Caballeronia-Paraburkholderia	Burkholderia cenocepacia	0.000188632	1.41903e-07	0.000119123	5.97645e-05	2.98851e-08	5.46673e-05	0.313686	0.608194
k__Bacteria	p__Firmicutes	c__Clostridia	o__Peptostreptococcales-Tissierellales	f__Peptostreptococcales-Tissierellales	g__Anaerococcus	Anaerococcus vaginalis	9.3382e-06	3.10052e-10	5.56823e-06	2.80146e-06	2.03471e-11	1.42643e-06	0.315684	0.608194
k__Bacteria	p__Firmicutes	c__Clostridia	o__Lachnospirales	f__Lachnospiraceae	g__Lachnoclostridium	Clostridium bolteae	0.00184523	6.12054e-06	0.000782339	0.000937555	4.64984e-07	0.000215635	0.322677	0.609734
k__Bacteria	p__Firmicutes	c__Bacilli	o__Lactobacillales	f__Lactobacillaceae	g__Lactobacillus	Lactobacillus fermentum	0.000110191	4.08067e-08	6.38801e-05	3.6419e-05	3.80685e-09	1.95112e-05	0.320679	0.609734
k__Bacteria	p__Firmicutes	c__Bacilli	o__Lactobacillales	f__Streptococcaceae	g__Streptococcus	Streptococcus salivarius	0.0054367	5.49322e-05	0.00234376	0.00279492	9.51103e-06	0.000975245	0.343656	0.634441
k__Bacteria	p__Actinobacteriota	c__Coriobacteriia	o__Coriobacteriales	f__Coriobacteriaceae	g__Collinsella	Collinsella sp.	0.000753593	2.32041e-06	0.000481706	0.000174624	4.26524e-08	6.53088e-05	0.344655	0.634441
k__Bacteria	p__Proteobacteria	c__Gammaproteobacteria	o__Enterobacterales	f__Morganellaceae	g__Proteus	Proteus mirabilis	2.80146e-06	7.84818e-11	2.80146e-06	6.53674e-06	1.94751e-10	4.41306e-06	0.343749	0.634441
k__Bacteria	p__Proteobacteria	c__Alphaproteobacteria	o__Rhizobiales	f__Labraceae	g__Labrys	Labrys miyagiensis	1.40073e-05	8.76865e-10	9.36411e-06	3.73528e-06	1.39523e-10	3.73528e-06	0.346653	0.634441
k__Bacteria	p__Bacteroidota	c__Bacteroidia	o__Bacteroidales	f__Bacteroidaceae	g__Bacteroides	Bacteroidaceae bacterium	2.80146e-06	7.84818e-11	2.80146e-06	6.53674e-06	1.36616e-10	3.69617e-06	0.343749	0.634441
k__Bacteria	p__Bacteroidota	c__Bacteroidia	o__Bacteroidales	f__Tannerellaceae	g__Parabacteroides	Parabacteroides distasonis	0.0246407	0.00306389	0.017504	0.00652273	1.64894e-05	0.00128411	0.36963	0.672265
k__Bacteria	p__Firmicutes	c__Clostridia	o__Oscillospirales	f__Ruminococcaceae	g__Ruminococcus	Ruminococcus sp.	3.73528e-06	1.39523e-10	3.73528e-06	9.3382e-07	8.7202e-12	9.3382e-07	0.374999	0.677794
k__Bacteria	p__Firmicutes	c__Clostridia	o__Peptostreptococcales-Tissierellales	f__Peptostreptococcaceae	g__Romboutsia	Romboutsia ilealis	0.00757141	4.51188e-05	0.00212412	0.0136599	0.000325262	0.00570318	0.381618	0.681294
k__Bacteria	p__Firmicutes	c__Clostridia	o__Monoglobales	f__Monoglobaceae	g__Monoglobus	Monoglobus pectinilyticus	0.000343646	1.62831e-07	0.000127605	0.000204507	4.86674e-08	6.97621e-05	0.381618	0.681294
k__Bacteria	p__Proteobacteria	c__Gammaproteobacteria	o__Burkholderiales	f__Burkholderiaceae	g__Ralstonia	Ralstonia pickettii	3.73528e-05	5.71658e-09	2.39094e-05	1.30735e-05	7.79005e-10	8.82612e-06	0.387612	0.687776
k__Bacteria	p__Firmicutes	c__Negativicutes	o__Veillonellales-Selenomonadales	f__Selenomonadaceae	g__Megamonas	Megamonas funiformis	0.000167154	1.91446e-07	0.000138364	0.00520325	0.000248282	0.00498279	0.392607	0.692417
k__Bacteria	p__Bacteroidota	c__Bacteroidia	o__Bacteroidales	f__Tannerellaceae	g__Parabacteroides	Parabacteroides merdae	0.00833248	7.44823e-05	0.00272914	0.00546938	1.90924e-05	0.00138175	0.398601	0.698753
k__Bacteria	p__Bacteroidota	c__Bacteroidia	o__Bacteroidales	f__Rikenellaceae	g__Alistipes	Alistipes sp.	0.000153147	1.9789e-08	4.44849e-05	0.000213845	3.66723e-08	6.05577e-05	0.410589	0.715458
k__Bacteria	p__Bacteroidota	c__Bacteroidia	o__Bacteroidales	f__Bacteroidaceae	g__Bacteroides	Bacteroides vulgatus	0.0358886	0.000397342	0.00630351	0.027317	0.000681383	0.00825459	0.427572	0.740617
k__Bacteria	p__Bacteroidota	c__Bacteroidia	o__Bacteroidales	f__Bacteroidaceae	g__Bacteroides	Bacteroides coprophilus	9.24482e-05	8.54667e-08	9.24482e-05	0.00157629	2.16975e-05	0.00147301	0.45954	0.769841
k__Bacteria	p__Bacteroidota	c__Bacteroidia	o__Bacteroidales	f__Marinifilaceae	g__Odoribacter	Odoribacter splanchnicus	0.000697564	4.72287e-07	0.000217322	0.00102814	1.37371e-06	0.000370636	0.493506	0.769841
k__Bacteria	p__Firmicutes	c__Clostridia	o__Lachnospirales	f__Lachnospiraceae	g__Sellimonas	Lachnoclostridium phocaeense	0.000319366	4.38099e-07	0.000209308	0.000200771	2.99747e-07	0.000173132	0.455544	0.769841
k__Bacteria	p__Firmicutes	c__Bacilli	o__Erysipelotrichales	f__Erysipelatoclostridiaceae	g__Coprobacillus	Coprobacillus cateniformis	0.000199838	3.36778e-07	0.000183515	2.80146e-05	7.84818e-09	2.80146e-05	0.481518	0.769841
k__Bacteria	p__Firmicutes	c__Clostridia	o__Lachnospirales	f__Lachnospiraceae	g__Ruminococcus_torques_group	Ruminococcus lactaris	0.00036419	2.87612e-07	0.000169591	0.000196102	9.68911e-09	3.11273e-05	0.454545	0.769841
k__Bacteria	p__Firmicutes	c__Negativicutes	o__Veillonellales-Selenomonadales	f__Veillonellaceae	g__Anaeroglobus	Anaeroglobus geminatus	4.76248e-05	1.3961e-08	3.73645e-05	7.65733e-05	1.18362e-08	3.44038e-05	0.4995	0.769841
k__Bacteria	p__Actinobacteriota	c__Actinobacteria	o__Micrococcales	f__Microbacteriaceae	g__Curtobacterium	Curtobacterium sp.	0.000111125	2.4309e-08	4.93042e-05	6.53674e-05	1.73241e-08	4.16223e-05	0.488511	0.769841
k__Bacteria	p__Actinobacteriota	c__Actinobacteria	o__Micromonosporales	f__Micromonosporaceae	g__Actinoplanes	Actinoplanes globisporus	5.41616e-05	1.69327e-08	4.11494e-05	1.49411e-05	9.14652e-10	9.56375e-06	0.463536	0.769841
k__Bacteria	p__Firmicutes	c__Clostridia	o__Oscillospirales	f__Ruminococcaceae	g__Ruminococcus	Clostridiaceae bacterium	2.42793e-05	5.89486e-09	2.42793e-05	4.94925e-05	4.5161e-09	2.12511e-05	0.451548	0.769841
k__Bacteria	p__Actinobacteriota	c__Coriobacteriia	o__Coriobacteriales	f__Coriobacteriaceae	g__Collinsella	Collinsella stercoris	2.24117e-05	1.08906e-09	1.04358e-05	4.48234e-05	6.48783e-09	2.54712e-05	0.467532	0.769841
k__Bacteria	p__Firmicutes	c__Bacilli	o__Erysipelotrichales	f__Erysipelotrichaceae	g__Erysipelotrichaceae	Faecalitalea sp.	2.0544e-05	3.81363e-09	1.95285e-05	1.86764e-06	3.48808e-11	1.86764e-06	0.493506	0.769841
k__Bacteria	p__Firmicutes	c__Clostridia	o__Clostridiales	f__Clostridiaceae	g__Clostridium_sensu_stricto_13	Clostridium sp.	5.60292e-06	3.13927e-10	5.60292e-06	1.40073e-05	1.69075e-09	1.30029e-05	0.481518	0.769841
k__Bacteria	p__Bacteroidota	c__Bacteroidia	o__Flavobacteriales	f__Flavobacteriaceae	g__Flavobacterium	Flavobacterium anhuiense	1.86764e-06	3.48808e-11	1.86764e-06	0	0	0	0.5	0.769841
k__Bacteria	p__Firmicutes	c__Clostridia	o__Oscillospirales	f__Oscillospiraceae	g__Intestinimonas	Flavonifractor plautii	1.86764e-06	3.48808e-11	1.86764e-06	4.6691e-06	8.23575e-11	2.8698e-06	0.453124	0.769841
k__Bacteria	p__Firmicutes	c__Clostridia	o__Peptostreptococcales-Tissierellales	f__Peptostreptococcales-Tissierellales	g__Peptoniphilus	Peptoniphilus obesi	1.86764e-06	3.48808e-11	1.86764e-06	0	0	0	0.5	0.769841
k__Bacteria	p__Firmicutes	c__Bacilli	o__Lactobacillales	f__Lactobacillaceae	g__Pediococcus	Pediococcus pentosaceus	1.86764e-06	3.48808e-11	1.86764e-06	0	0	0	0.5	0.769841
k__Bacteria	p__Firmicutes	c__Clostridia	o__Clostridia	f__Hungateiclostridiaceae		iron-reducing bacterium	1.86764e-06	3.48808e-11	1.86764e-06	0	0	0	0.5	0.769841
k__Bacteria	p__Actinobacteriota	c__Actinobacteria	o__Corynebacteriales	f__Corynebacteriaceae	g__Corynebacterium	Corynebacterium kroppenstedtii	1.86764e-06	3.48808e-11	1.86764e-06	0	0	0	0.5	0.769841
k__Bacteria	p__Proteobacteria	c__Alphaproteobacteria	o__Rhizobiales	f__Pleomorphomonadaceae	g__Prosthecomicrobium	Prosthecomicrobium hirschii	1.86764e-06	3.48808e-11	1.86764e-06	0	0	0	0.5	0.769841
k__Bacteria	p__Acidobacteriota	c__Thermoanaerobaculia	o__Thermoanaerobaculales	f__Thermoanaerobaculaceae	g__Subgroup_10	bacterium enrichment	1.86764e-06	3.48808e-11	1.86764e-06	0	0	0	0.5	0.769841
k__Bacteria	p__Chloroflexi	c__Anaerolineae	o__Anaerolineales	f__Anaerolineaceae	g__Anaerolinea	Thermobaculum sp.	1.86764e-06	3.48808e-11	1.86764e-06	0	0	0	0.5	0.769841
k__Bacteria	p__Bacteroidota	c__Bacteroidia	o__Bacteroidales	f__Tannerellaceae	g__Parabacteroides	Parabacteroides gordonii	1.40073e-05	7.60595e-10	8.72121e-06	8.40438e-06	2.02502e-10	4.50003e-06	0.505495	0.773682
k__Bacteria	p__Firmicutes	c__Bacilli	o__Staphylococcales	f__Staphylococcaceae	g__Staphylococcus	Staphylococcus aureus	2.80146e-06	3.97254e-11	1.99312e-06	5.60292e-06	6.20103e-11	2.49019e-06	0.507812	0.773682
k__Bacteria	p__Firmicutes	c__Clostridia	o__Lachnospirales	f__Lachnospiraceae	g__Coprococcus	Coprococcus comes	0.00633971	2.53893e-05	0.0015934	0.00517523	7.68259e-06	0.000876504	0.516484	0.774725
k__Bacteria	p__Firmicutes	c__Bacilli	o__Lactobacillales	f__Lactobacillaceae	g__Lactobacillus	Lactobacillus rhamnosus	0.000120463	4.60126e-08	6.78326e-05	6.06983e-05	1.46354e-08	3.82562e-05	0.515485	0.774725
k__Bacteria	p__Firmicutes	c__Bacilli	o__Lactobacillales	f__Streptococcaceae	g__Lactococcus	Lactococcus lactis	6.2566e-05	2.32742e-08	4.82434e-05	1.58749e-05	6.01694e-10	7.75689e-06	0.513487	0.774725
k__Bacteria	p__Bacteroidota	c__Bacteroidia	o__Bacteroidales	f__Bacteroidaceae	g__Bacteroides	Bacteroides thetaiotaomicron	0.00580743	0.000155294	0.00394073	0.0026147	2.77213e-05	0.00166497	0.528472	0.786538
k__Bacteria	p__Proteobacteria	c__Alphaproteobacteria	o__Rickettsiales	f__Mitochondria	g__Mitochondria	Triticum aestivum	3.6419e-05	3.24488e-09	1.80136e-05	2.24117e-05	2.13548e-09	1.46133e-05	0.532468	0.786538
k__Bacteria	p__Actinobacteriota	c__Actinobacteria	o__Actinomycetales	f__Actinomycetaceae	g__Actinomyces	Schaalia odontolytica	5.32277e-05	4.0704e-09	2.01752e-05	3.73528e-05	2.01534e-09	1.41963e-05	0.532468	0.786538
k__Bacteria	p__Firmicutes	c__Negativicutes	o__Veillonellales-Selenomonadales	f__Veillonellaceae	g__Dialister	Dialister invisus	0.00612866	4.49872e-05	0.00212102	0.00811023	6.2794e-05	0.00250587	0.549451	0.803468
k__Bacteria	p__Firmicutes	c__Bacilli	o__Bacillales	f__Bacillaceae	g__Bacillus	Bacillus thuringiensis	6.53674e-06	1.55995e-10	3.94962e-06	3.73528e-06	1.39523e-10	3.73528e-06	0.548827	0.803468
k__Bacteria	p__Firmicutes	c__Clostridia	o__Oscillospirales	f__Ruminococcaceae	g__Candidatus_Soleaferrea	Ruminococcaceae bacterium	7.84409e-05	6.53434e-09	2.55623e-05	9.99188e-05	7.34532e-09	2.71022e-05	0.56044	0.81544
k__Bacteria	p__Bacteroidota	c__Bacteroidia	o__Bacteroidales	f__Marinifilaceae	g__Odoribacter	Odoribacter laneus	1.21397e-05	1.04739e-09	1.02342e-05	1.96102e-05	9.9701e-10	9.98504e-06	0.572428	0.820574
k__Bacteria	p__Firmicutes	c__Bacilli	o__Erysipelotrichales	f__Erysipelatoclostridiaceae	g__Erysipelatoclostridium	Clostridium spiroforme	0.000331506	2.26187e-07	0.000150395	0.000225984	8.00282e-08	8.94585e-05	0.571429	0.820574
k__Bacteria	p__Proteobacteria	c__Gammaproteobacteria	o__Pseudomonadales	f__Pseudomonadaceae	g__Pseudomonas	Pseudomonas psychrotolerans	1.30735e-05	5.27088e-10	7.26008e-06	8.40438e-06	7.06336e-10	8.40438e-06	0.569431	0.820574
k__Bacteria	p__Bacteroidota	c__Bacteroidia	o__Bacteroidales	f__Bacteroidaceae	g__Bacteroides	Bacteroides coprocola	0.000513601	1.91079e-06	0.000437126	9.71173e-05	3.59505e-08	5.99587e-05	0.578422	0.825101
k__Bacteria	p__Bacteroidota	c__Bacteroidia	o__Bacteroidales	f__Rikenellaceae	g__Alistipes	Alistipes obesi	0.000697564	4.73178e-07	0.000217527	0.000901136	9.62851e-07	0.000310298	0.599401	0.83355
k__Bacteria	p__Firmicutes	c__Clostridia	o__Oscillospirales	f__Oscillospirales	g__Hydrogenoanaerobacterium	Selenomonadales bacterium	0.000110191	1.34252e-08	3.66405e-05	8.77791e-05	3.16253e-09	1.77835e-05	0.589411	0.83355
k__Bacteria	p__Bacteroidota	c__Bacteroidia	o__Bacteroidales	f__Tannerellaceae	g__Parabacteroides	Parabacteroides sp.	1.86764e-05	2.03471e-09	1.42643e-05	1.0272e-05	8.61362e-10	9.28096e-06	0.604396	0.83355
k__Bacteria	p__Firmicutes	c__Clostridia	o__Lachnospirales	f__Lachnospiraceae	g__Anaerostipes	Anaerostipes caccae	2.52131e-05	1.78377e-09	1.33558e-05	1.77426e-05	4.54419e-10	6.74106e-06	0.603397	0.83355
k__Bacteria	p__Firmicutes	c__Bacilli	o__Erysipelotrichales	f__Erysipelotrichaceae	g__Dielma	Dielma sp.	1.49411e-05	2.17036e-10	4.65871e-06	1.21397e-05	2.33508e-10	4.83226e-06	0.592408	0.83355
k__Bacteria	p__Firmicutes	c__Bacilli	o__Lactobacillales	f__Lactobacillaceae	g__Lactobacillus	Lactobacillus sakei	2.80146e-06	3.97254e-11	1.99312e-06	1.12058e-05	1.04255e-09	1.02105e-05	0.601399	0.83355
k__Bacteria	p__Actinobacteriota	c__Actinobacteria	o__Pseudonocardiales	f__Pseudonocardiaceae	g__Lechevalieria	Lentzea aerocolonigenes	5.60292e-06	1.58901e-10	3.98624e-06	9.3382e-06	5.61969e-10	7.49646e-06	0.595405	0.83355
k__Bacteria	p__Bacteroidota	c__Bacteroidia	o__Bacteroidales	f__Bacteroidaceae	g__Bacteroides	Bacteroides ovatus	0.0054255	5.01081e-05	0.00223848	0.00777592	0.000139835	0.00373945	0.632368	0.838081
k__Bacteria	p__Bacteroidota	c__Bacteroidia	o__Bacteroidales	f__Rikenellaceae	g__Alistipes	Alistipes putredinis	0.00349249	5.17947e-06	0.000719685	0.00278278	1.42093e-05	0.00119203	0.639361	0.838081
k__Bacteria	p__Proteobacteria	c__Gammaproteobacteria	o__Enterobacterales	f__Erwiniaceae	g__Pantoea	Pantoea dispersa	0.00117568	4.0543e-06	0.000636734	0.000733983	5.00005e-06	0.00070711	0.622378	0.838081
k__Bacteria	p__Actinobacteriota	c__Actinobacteria	o__Bifidobacteriales	f__Bifidobacteriaceae	g__Bifidobacterium	Bifidobacterium animalis	0.000260536	3.54921e-07	0.000188393	0.000308161	4.49614e-07	0.000212041	0.629371	0.838081
k__Bacteria	p__Firmicutes	c__Negativicutes	o__Acidaminococcales	f__Acidaminococcaceae	g__Phascolarctobacterium	Phascolarctobacterium faecium	0.000133536	9.86449e-09	3.14078e-05	0.000171823	4.15314e-08	6.44449e-05	0.632368	0.838081
k__Bacteria	p__Proteobacteria	c__Gammaproteobacteria	o__Burkholderiales	f__Sutterellaceae	g__Sutterella	Sutterellaceae bacterium	3.82866e-05	9.40716e-09	3.06711e-05	5.50954e-05	4.60136e-09	2.14508e-05	0.639361	0.838081
k__Bacteria	p__Firmicutes	c__Clostridia	o__Eubacteriales	f__Eubacteriaceae	g__Eubacterium	Eubacterium limosum	2.52131e-05	1.27993e-09	1.13134e-05	3.17499e-05	8.37139e-10	9.14953e-06	0.626374	0.838081
k__Bacteria	p__Bacteroidota	c__Bacteroidia	o__Chitinophagales	f__Chitinophagaceae	g__Dinghuibacter	Dinghuibacter silviterrae	1.12058e-05	8.68144e-10	9.31743e-06	5.60292e-06	2.17036e-10	4.65871e-06	0.634366	0.838081
k__Bacteria	p__Firmicutes	c__Clostridia	o__Peptostreptococcales-Tissierellales	f__Anaerovoracaceae	g__Eubacterium_nodatum_group	Eubacterium pyruvativorans	3.73528e-06	8.13885e-11	2.85287e-06	9.3382e-06	5.61969e-10	7.49646e-06	0.622378	0.838081
k__Bacteria	p__Proteobacteria	c__Alphaproteobacteria	o__Rhodospirillales			Azospirillum sp.	9.3382e-07	8.7202e-12	9.3382e-07	2.80146e-06	7.84818e-11	2.80146e-06	0.625	0.838081
k__Bacteria	p__Bacteroidota	c__Bacteroidia	o__Bacteroidales	f__Bacteroidaceae	g__Bacteroides	Bacteroides caecigallinarum	2.80146e-06	3.97254e-11	1.99312e-06	9.3382e-07	8.7202e-12	9.3382e-07	0.625	0.838081
k__Bacteria	p__Bacteroidota	c__Bacteroidia	o__Bacteroidales	f__Rikenellaceae	g__Alistipes	Alistipes indistinctus	0.00021011	4.44972e-08	6.67063e-05	0.000746122	3.28991e-06	0.000573577	0.647353	0.844752
k__Bacteria	p__Bacteroidota	c__Bacteroidia	o__Bacteroidales	f__Bacteroidaceae	g__Bacteroides	Bacteroides clarus	0.00244101	9.8205e-06	0.000990984	0.00187511	7.86608e-06	0.000886909	0.658342	0.855256
k__Bacteria	p__Firmicutes	c__Clostridia	o__Oscillospirales	f__Oscillospiraceae		Clostridium sp.	0.000278278	3.43731e-08	5.86286e-05	0.000309094	1.16163e-08	3.40827e-05	0.664336	0.859207
k__Bacteria	p__Proteobacteria	c__Alphaproteobacteria	o__Rhizobiales	f__Xanthobacteraceae	g__Bradyrhizobium	Bradyrhizobium elkanii	0.000500528	7.67575e-07	0.000277052	0.000327771	8.59355e-07	0.000293148	0.689311	0.879778
k__Bacteria	p__Proteobacteria	c__Gammaproteobacteria	o__Pseudomonadales	f__Pseudomonadaceae	g__Pseudomonas	Pseudomonas aeruginosa	8.77791e-05	1.88008e-08	4.33598e-05	6.34998e-05	7.10793e-09	2.66607e-05	0.688312	0.879778
k__Bacteria	p__Proteobacteria	c__Gammaproteobacteria	o__Burkholderiales	f__Comamonadaceae		Leptothrix sp.	3.73528e-06	8.13885e-11	2.85287e-06	1.86764e-06	3.48808e-11	1.86764e-06	0.6875	0.879778
k__Bacteria	p__Bacteroidota	c__Bacteroidia	o__Bacteroidales	f__Porphyromonadaceae	g__Porphyromonas	Porphyromonas gingivalis	0.000262403	3.21416e-07	0.000179281	0.000144742	5.09114e-08	7.13523e-05	0.707293	0.891005
k__Bacteria	p__Firmicutes	c__Clostridia	o__Oscillospirales	f__Ruminococcaceae	g__Ruminococcus	Ruminococcus flavefaciens	6.63012e-05	2.21193e-08	4.70311e-05	3.08161e-05	6.59829e-10	8.12298e-06	0.702298	0.891005
k__Bacteria	p__Proteobacteria	c__Gammaproteobacteria	o__Burkholderiales	f__Burkholderiaceae	g__Burkholderia-Caballeronia-Paraburkholderia	Caballeronia zhejiangensis	9.43158e-05	2.23518e-08	4.72777e-05	6.63012e-05	2.34951e-08	4.84718e-05	0.704296	0.891005
k__Bacteria	p__Bacteroidota	c__Bacteroidia	o__Bacteroidales	f__Bacteroidaceae	g__Bacteroides	Bacteroides stercoris	0.00365871	1.33992e-05	0.00115755	0.00757328	0.000235815	0.00485608	0.716284	0.894586
k__Bacteria	p__Firmicutes	c__Clostridia	o__Lachnospirales	f__Lachnospiraceae	g__Lachnospiraceae_UCG-001	Lachnospiraceae bacterium	0.000282948	1.22685e-07	0.000110763	0.000362322	2.48328e-07	0.000157584	0.713287	0.894586
k__Bacteria	p__Firmicutes	c__Clostridia	o__Lachnospirales	f__Lachnospiraceae	g__Anaerostipes	Anaerostipes hadrus	0.00759756	3.9902e-05	0.00199755	0.00850804	2.42926e-05	0.00155861	0.72028	0.895732
k__Bacteria	p__Actinobacteriota	c__Actinobacteria	o__Micrococcales	f__Micrococcaceae	g__Pseudarthrobacter	Arthrobacter sp.	1.30735e-05	1.06968e-09	1.03425e-05	1.86764e-05	3.48808e-09	1.86764e-05	0.727273	0.90058
k__Bacteria	p__Actinobacteriota	c__Coriobacteriia	o__Coriobacteriales	f__Eggerthellaceae	g__Gordonibacter	Gordonibacter pamelaeae	2.33455e-05	1.03189e-09	1.01582e-05	2.70808e-05	5.70689e-10	7.55439e-06	0.735265	0.906619
k__Bacteria	p__Actinobacteriota	c__Actinobacteria	o__Streptosporangiales	f__Streptosporangiaceae	g__Acrocarpospora	Acrocarpospora sp.	3.73528e-06	1.39523e-10	3.73528e-06	5.60292e-06	3.13927e-10	5.60292e-06	0.753906	0.925682
Others							0.52591	0.0158418	0.0398018	0.540306	0.00420246	0.0204999	0.767233	0.938087
k__Bacteria	p__Bacteroidota	c__Bacteroidia	o__Bacteroidales	f__Prevotellaceae	g__Prevotella	Prevotella copri	8.87129e-05	3.99676e-09	1.99919e-05	0.000106455	1.93046e-08	4.3937e-05	0.775225	0.93996
k__Bacteria	p__Bacteroidota	c__Bacteroidia	o__Sphingobacteriales	f__Sphingobacteriaceae	g__Mucilaginibacter	Mucilaginibacter sp.	7.47056e-06	3.25554e-10	5.70574e-06	9.3382e-06	6.97616e-10	8.35234e-06	0.772228	0.93996
k__Bacteria	p__Firmicutes	c__Clostridia	o__Oscillospirales	f__Ruminococcaceae	g__Eubacterium_siraeum_group	Eubacterium siraeum	0.00245968	6.27669e-06	0.000792256	0.00279025	1.05488e-05	0.00102708	0.806194	0.953668
k__Bacteria	p__Firmicutes	c__Clostridia	o__Lachnospirales	f__Lachnospiraceae	g__Lachnospiraceae_NK4A136_group	Lachnospiraceae bacterium	0.00271088	2.73481e-06	0.000522954	0.00294433	5.80223e-06	0.000761724	0.8002	0.953668
k__Bacteria	p__Bacteroidota	c__Bacteroidia	o__Bacteroidales	f__Tannerellaceae	g__Parabacteroides	Parabacteroides goldsteinii	0.000247462	1.29316e-07	0.000113717	0.000211043	4.25197e-08	6.52071e-05	0.805195	0.953668
k__Bacteria	p__Firmicutes	c__Clostridia	o__Oscillospirales	f__Oscillospiraceae	g__Colidextribacter	Clostridiales bacterium	0.000271742	1.8633e-07	0.000136503	0.000218514	5.59101e-08	7.4773e-05	0.795205	0.953668
k__Bacteria	p__Firmicutes	c__Clostridia	o__Oscillospirales	f__Oscillospiraceae		Pseudoflavonifractor sp.	1.21397e-05	4.66046e-10	6.82676e-06	1.30735e-05	4.49575e-10	6.70503e-06	0.795205	0.953668
k__Bacteria	p__Actinobacteriota	c__Coriobacteriia	o__Coriobacteriales	f__Coriobacteriaceae	g__Collinsella	Collinsella aerofaciens	1.0272e-05	1.83124e-10	4.2793e-06	1.12058e-05	2.48041e-10	4.98037e-06	0.805195	0.953668
k__Bacteria	p__Firmicutes	c__Clostridia	o__Peptostreptococcales-Tissierellales	f__Anaerovoracaceae	g__Eubacterium_nodatum_group	Ihubacter massiliensis	1.77426e-05	6.86958e-10	8.28829e-06	1.96102e-05	7.45093e-10	8.63188e-06	0.815185	0.9604
k__Bacteria	p__Firmicutes	c__Clostridia	o__Lachnospirales	f__Lachnospiraceae		bacterium enrichment	0.000162485	1.98278e-08	4.45284e-05	0.000149411	1.94945e-08	4.41526e-05	0.837163	0.982316
k__Bacteria	p__Firmicutes	c__Bacilli	o__Lactobacillales	f__Lactobacillaceae	g__Lactobacillus	Lactobacillus salivarius	0.00172477	1.47237e-05	0.00121341	0.00305546	7.32755e-05	0.00270695	0.844156	0.986544
k__Bacteria	p__Firmicutes	c__Bacilli	o__Erysipelotrichales	f__Erysipelatoclostridiaceae	g__Erysipelatoclostridium	Clostridium saccharogumia	4.76248e-05	5.41524e-09	2.32707e-05	5.22939e-05	3.31755e-09	1.82141e-05	0.851149	0.990737
k__Bacteria	p__Actinobacteriota	c__Actinobacteria	o__Bifidobacteriales	f__Bifidobacteriaceae	g__Bifidobacterium	Bifidobacterium bifidum	0.00220382	2.23529e-05	0.00149509	0.00188538	7.93452e-06	0.000890759	0.858142	0.994898
k__Bacteria	p__Firmicutes	c__Clostridia	o__Christensenellales	f__Christensenellaceae	g__Christensenellaceae_R-7_group	iron-reducing bacterium	4.38895e-05	1.64812e-09	1.28379e-05	4.57572e-05	8.61362e-10	9.28096e-06	0.864136	0.997871
k__Bacteria	p__Actinobacteriota	c__Actinobacteria	o__Bifidobacteriales	f__Bifidobacteriaceae	g__Bifidobacterium	Bifidobacterium adolescentis	0.0324783	0.00534959	0.0231292	0.0324353	0.000854346	0.00924308	1	1
k__Bacteria	p__Firmicutes	c__Negativicutes	o__Veillonellales-Selenomonadales	f__Veillonellaceae	g__Dialister	Dialister sp.	0.00791226	0.000620636	0.00787805	0.000610718	1.02226e-06	0.000319729	0.953047	1
k__Bacteria	p__Firmicutes	c__Bacilli	o__Erysipelotrichales	f__Erysipelatoclostridiaceae	g__Erysipelatoclostridium	Erysipelatoclostridium ramosum	0.000610718	1.20017e-06	0.000346435	0.000654608	8.15348e-07	0.000285543	0.962038	1
k__Bacteria	p__Desulfobacterota	c__Desulfovibrionia	o__Desulfovibrionales	f__Desulfovibrionaceae	g__Desulfovibrio	Desulfovibrio piger	0.00177239	1.9616e-06	0.000442899	0.00174344	6.58202e-07	0.000256554	0.964036	1
k__Bacteria	p__Firmicutes	c__Clostridia	o__Lachnospirales	f__Lachnospiraceae	g__Dorea	Dorea formicigenerans	0.00264738	3.34697e-06	0.00057853	0.00272769	2.56396e-06	0.000506356	0.905095	1
k__Bacteria	p__Firmicutes	c__Bacilli	o__Lactobacillales	f__Enterococcaceae	g__Enterococcus	Enterococcus faecalis	0.000180227	4.97061e-08	7.05026e-05	0.000183963	3.06186e-08	5.5334e-05	0.961039	1
k__Bacteria	p__Firmicutes	c__Clostridia	o__Oscillospirales	f__Ruminococcaceae	g__Anaerotruncus	Anaerotruncus sp.	0.000253065	5.20586e-08	7.21517e-05	0.000240926	1.90255e-08	4.36183e-05	0.886114	1
k__Bacteria	p__Firmicutes	c__Negativicutes	o__Veillonellales-Selenomonadales	f__Selenomonadaceae	g__Selenomonas	Selenomonas sputigena	2.52131e-05	3.74097e-09	1.93416e-05	2.42793e-05	7.40248e-10	8.60377e-06	0.963037	1
k__Bacteria	p__Firmicutes	c__Clostridia	o__Christensenellales	f__Christensenellaceae	g__Christensenellaceae_R-7_group	bacterium YE57	0.000324969	6.29947e-08	7.93692e-05	0.000318433	7.22895e-08	8.50232e-05	0.942058	1
k__Bacteria	p__Bacteroidota	c__Bacteroidia	o__Bacteroidales	f__Barnesiellaceae	g__Coprobacter	Coprobacter secundus	6.16321e-05	5.99175e-09	2.4478e-05	8.77791e-05	3.77333e-08	6.14274e-05	0.874126	1
k__Bacteria	p__Firmicutes	c__Bacilli	o__Erysipelotrichales	f__Erysipelatoclostridiaceae	g__Erysipelatoclostridium	Massiliomicrobiota timonensis	6.53674e-05	1.99983e-08	4.47195e-05	5.97645e-05	2.85247e-09	1.68893e-05	0.972028	1
k__Bacteria	p__Proteobacteria	c__Gammaproteobacteria	o__Burkholderiales	f__Burkholderiaceae	g__Burkholderia-Caballeronia-Paraburkholderia	Paraburkholderia tropica	4.48234e-05	1.5053e-08	3.87982e-05	4.48234e-05	1.83085e-08	4.27885e-05	0.888112	1
k__Bacteria	p__Actinobacteriota	c__Actinobacteria	o__Actinomycetales	f__Actinomycetaceae	g__Actinomyces	Actinomyces oris	1.86764e-05	4.06943e-10	6.37921e-06	1.77426e-05	4.54419e-10	6.74106e-06	0.926074	1
k__Bacteria	p__Firmicutes	c__Clostridia	o__Eubacteriales	f__Anaerofustaceae	g__Anaerofustis	Anaerofustis sp.	1.86764e-05	2.71295e-10	5.2086e-06	1.86764e-05	4.84456e-10	6.96028e-06	0.922078	1
k__Bacteria	p__Bacteroidota	c__Bacteroidia	o__Bacteroidales	f__Prevotellaceae	g__Prevotella	Prevotella buccae	6.53674e-06	4.2729e-10	6.53674e-06	6.53674e-06	4.2729e-10	6.53674e-06	1	1
k__Bacteria	p__Firmicutes	c__Clostridia	o__Clostridiales	f__Clostridiaceae	g__Clostridium_sensu_stricto_1	Clostridium chartatabidum	0	0	0	0	0	0	1	1
k__Bacteria	p__Actinobacteriota	c__Actinobacteria	o__Pseudonocardiales	f__Pseudonocardiaceae	g__Actinophytocola	Actinophytocola sp.	2.80146e-06	7.84818e-11	2.80146e-06	3.73528e-06	1.39523e-10	3.73528e-06	1	1
k__Bacteria	p__Firmicutes	c__Clostridia	o__Lachnospirales	f__Lachnospiraceae	g__Ruminococcus_torques_group	Ruminococcus torques	1.86764e-06	1.55026e-11	1.24509e-06	9.3382e-07	8.7202e-12	9.3382e-07	1	1
k__Bacteria	p__Acidobacteriota	c__Acidobacteriae	o__Acidobacteriales	f__Acidobacteriaceae_(Subgroup_1)	g__Granulicella	bacterium enrichment	0	0	0	0	0	0	1	1
k__Bacteria	p__Proteobacteria	c__Alphaproteobacteria	o__Rhizobiales	f__Devosiaceae	g__Devosia	Devosia riboflavina	2.80146e-06	7.84818e-11	2.80146e-06	2.80146e-06	7.84818e-11	2.80146e-06	1	1
k__Bacteria	p__Actinobacteriota	c__Coriobacteriia	o__Coriobacteriales	f__Eggerthellaceae	g__DNF00809	Coriobacteriales bacterium	1.86764e-06	3.48808e-11	1.86764e-06	2.80146e-06	7.84818e-11	2.80146e-06	1	1
k__Bacteria	p__Actinobacteriota	c__Actinobacteria	o__Glycomycetales	f__Glycomycetaceae	g__Glycomyces	Glycomyces sp.	1.86764e-06	3.48808e-11	1.86764e-06	1.86764e-06	3.48808e-11	1.86764e-06	1	1
k__Bacteria	p__Desulfobacterota	c__Desulfovibrionia	o__Desulfovibrionales	f__Desulfovibrionaceae	g__Desulfovibrio	bacterium New	9.3382e-07	8.7202e-12	9.3382e-07	1.86764e-06	3.48808e-11	1.86764e-06	1	1
k__Bacteria	p__Proteobacteria	c__Gammaproteobacteria	o__Pseudomonadales	f__Moraxellaceae	g__Acinetobacter	Acinetobacter junii	0	0	0	0	0	0	1	1
k__Bacteria	p__Actinobacteriota	c__Actinobacteria	o__Corynebacteriales	f__Nocardiaceae	g__Nocardia	Nocardia vaccinii	1.86764e-06	3.48808e-11	1.86764e-06	9.3382e-07	8.7202e-12	9.3382e-07	1	1
k__Bacteria	p__Firmicutes	c__Bacilli	o__Paenibacillales	f__Paenibacillaceae	g__Paenibacillus	Paenibacillus alginolyticus	0	0	0	9.3382e-07	8.7202e-12	9.3382e-07	1	1
k__Bacteria	p__Actinobacteriota	c__Actinobacteria	o__Bifidobacteriales	f__Bifidobacteriaceae	g__Scardovia	Scardovia wiggsiae	9.3382e-07	8.7202e-12	9.3382e-07	1.86764e-06	3.48808e-11	1.86764e-06	1	1
k__Bacteria	p__Verrucomicrobiota	c__Lentisphaeria	o__Victivallales	f__Victivallaceae	g__Victivallis	Victivallis vadensis	9.3382e-07	8.7202e-12	9.3382e-07	1.86764e-06	3.48808e-11	1.86764e-06	1	1
k__Bacteria	p__Bacteroidota	c__Bacteroidia	o__Bacteroidales	f__Prevotellaceae	g__Prevotella	Prevotella timonensis	9.3382e-07	8.7202e-12	9.3382e-07	9.3382e-07	8.7202e-12	9.3382e-07	1	1
k__Bacteria	p__Actinobacteriota	c__Coriobacteriia	o__Coriobacteriales	f__Eggerthellaceae	g__Slackia	Slackia exigua	1.86764e-06	3.48808e-11	1.86764e-06	9.3382e-07	8.7202e-12	9.3382e-07	1	1
k__Bacteria	p__Bacteroidota	c__Bacteroidia	o__Bacteroidales	f__Rikenellaceae	g__Alistipes	Alistipes shahii	0	0	0	0	0	0	1	1
k__Bacteria	p__Firmicutes	c__Negativicutes	o__Veillonellales-Selenomonadales	f__Selenomonadaceae	g__Megamonas	Megamonas sp.	0	0	0	9.3382e-07	8.7202e-12	9.3382e-07	1	1
k__Bacteria	p__Firmicutes	c__Bacilli	o__Lactobacillales	f__Lactobacillaceae	g__Lactobacillus	Lactobacillus ginsenosidimutans	0	0	0	9.3382e-07	8.7202e-12	9.3382e-07	1	1
k__Bacteria	p__Firmicutes	c__Clostridia	o__Peptostreptococcales-Tissierellales	f__Peptostreptococcales-Tissierellales	g__Gallicola	Peptostreptococcaceae bacterium	9.3382e-07	8.7202e-12	9.3382e-07	0	0	0	1	1
k__Bacteria	p__Proteobacteria	c__Alphaproteobacteria	o__Rhizobiales	f__Xanthobacteraceae	g__Pseudolabrys	Pseudolabrys taiwanensis	0	0	0	0	0	0	1	1
k__Bacteria	p__Firmicutes	c__Bacilli	o__Lactobacillales	f__Lactobacillaceae	g__Lactobacillus	Lactobacillus brevis	0	0	0	9.3382e-07	8.7202e-12	9.3382e-07	1	1
k__Bacteria	p__Firmicutes	c__Clostridia	o__Oscillospirales	f__Ruminococcaceae	g__Ruminococcus	bacterium ic1277	9.3382e-07	8.7202e-12	9.3382e-07	0	0	0	1	1
k__Bacteria	p__Proteobacteria	c__Alphaproteobacteria	o__Sphingomonadales	f__Sphingomonadaceae	g__Novosphingobium	Novosphingobium rosa	9.3382e-07	8.7202e-12	9.3382e-07	0	0	0	1	1
k__Bacteria	p__Actinobacteriota	c__Actinobacteria	o__Actinomycetales	f__Actinomycetaceae	g__Mobiluncus	Mobiluncus curtisii	0	0	0	9.3382e-07	8.7202e-12	9.3382e-07	1	1

## Sheet: Data Set 1, Tab4
Genes	baseMean	ControlMean	CRCMean	log2FoldChange	lfcSE	stat	pvalue	padj	CARD Link
Enterococcus_faecalis_cls_conferring_resistance_to_daptomycin	1190.57	627.345	2372.84	8.13744	1.42784	5.69911	1.20433e-08	1.31272e-05	https://card.mcmaster.ca/ontology/40417
LRA-7	618.309	10.722	1225.9	6.81552	1.2795	5.3267	1.00011e-07	5.45058e-05	https://card.mcmaster.ca/ontology/38886
bcrC	48.8799	1.0427	96.7171	6.3601	1.27403	4.9921	5.97265e-07	0.000217006	https://card.mcmaster.ca/ontology/39834
Halobacterium_halobium_23S_rRNA_mutation_conferring_resistance_to_chloramphenicol	874.05	2324	1608.25	3.52238	0.714837	4.92753	8.32772e-07	0.00022693	https://card.mcmaster.ca/ontology/41333
BcII	289.618	11.4007	7987.03	6.0356	1.26874	4.75718	1.9632e-06	0.000427977	https://card.mcmaster.ca/ontology/39312
lnuB	60.2198	1.81481	118.625	5.93042	1.25873	4.71145	2.45958e-06	0.000446824	https://card.mcmaster.ca/ontology/39270
vanWG	20.5571	1.27574	39.8385	4.94004	1.06539	4.63682	3.53808e-06	0.000550929	https://card.mcmaster.ca/ontology/39399
ykkC	42.1776	2.29444	82.0607	5.08942	1.23263	4.12892	3.64478e-05	0.00496601	https://card.mcmaster.ca/ontology/39497
mdtO	388.732	43.4162	734.049	4.07171	1.00168	4.06489	4.80556e-05	0.00556493	https://card.mcmaster.ca/ontology/40151
tet(33)	18.4047	0.122802	36.6866	6.83138	1.68645	4.05075	5.10544e-05	0.00556493	https://card.mcmaster.ca/ontology/36617
FIA-1	8.50352	0.686465	16.3206	4.24126	1.06216	3.99306	6.52247e-05	0.00646317	https://card.mcmaster.ca/ontology/45349
gadX	492.762	376.608	2519.33	3.10164	0.789155	3.93034	8.4827e-05	0.00711242	https://card.mcmaster.ca/ontology/36647
OXA-192	20.6408	0.786847	40.4947	5.51014	1.40128	3.93222	8.41661e-05	0.00711242	https://card.mcmaster.ca/ontology/38166
Enterococcus_faecium_cls_conferring_resistance_to_daptomycin	12.1248	0.789938	23.4596	4.65608	1.24253	3.74725	0.000178785	0.0139197	https://card.mcmaster.ca/ontology/39639
optrA	33.9331	4.81687	63.0493	3.63601	0.978116	3.71736	0.000201314	0.0146288	https://card.mcmaster.ca/ontology/40402
AAC(3)-IIIb	37.4866	5.75099	69.2222	3.53079	0.961737	3.67126	0.000241358	0.0164425	https://card.mcmaster.ca/ontology/38937
tet(C)	496.002	139.043	852.962	2.61331	0.722628	3.6164	0.00029873	0.0176146	https://card.mcmaster.ca/ontology/36306
23S_rRNA_(adenine(2058)-N(6))-methyltransferase_Erm(A)	62.6807	5.41621	119.945	4.42487	1.22875	3.60113	0.000316841	0.0176146	https://card.mcmaster.ca/ontology/43314
ErmO	9.2164	0.765103	17.6677	4.19086	1.15511	3.62811	0.0002855	0.0176146	https://card.mcmaster.ca/ontology/37702
PDC-5	7.06395	0.10705	14.0209	5.4799	1.52932	3.58324	0.000339364	0.0176146	https://card.mcmaster.ca/ontology/38902
OXA-352	5.3029	0	10.6058	5.63253	1.56847	3.59111	0.000329273	0.0176146	https://card.mcmaster.ca/ontology/37939
QnrVC1	19.1596	4.90462	37.2215	4.98189	1.39826	3.56291	0.000366771	0.0181718	https://card.mcmaster.ca/ontology/39233
lnuC	686.085	1290.26	81.9059	-3.97977	1.12109	-3.54992	0.000385344	0.0182619	https://card.mcmaster.ca/ontology/39271
AIM-1	10.8268	1.28879	20.3647	3.82436	1.0847	3.52572	0.000422328	0.0191807	https://card.mcmaster.ca/ontology/37233
Borreliella_burgdorferi_16S_rRNA_mutation_conferring_resistance_to_gentamicin	11124.2	38105.6	67031.1	1.75219	0.513075	3.41508	0.000637637	0.02598	https://card.mcmaster.ca/ontology/40106
adeR	58.3846	7.67551	109.094	3.79146	1.11515	3.39995	0.000673978	0.02598	https://card.mcmaster.ca/ontology/36692
tet(38)	56.535	26.8793	105.378	3.73816	1.10012	3.39797	0.000678886	0.02598	https://card.mcmaster.ca/ontology/36704
vanRC	54.8506	12.5483	97.1529	2.92977	0.854735	3.42769	0.000608746	0.02598	https://card.mcmaster.ca/ontology/39356
OXA-295	6.76993	0.437284	13.1026	4.46595	1.31621	3.39304	0.000691211	0.02598	https://card.mcmaster.ca/ontology/38150
Bifidobacterium_adolescentis_rpoB_conferring_resistance_to_rifampicin	22193.7	7401.44	36986	2.32108	0.696411	3.33292	0.000859404	0.031225	https://card.mcmaster.ca/ontology/41743
Klebsiella_mutant_PhoP_conferring_antibiotic_resistance_to_colistin	13.0403	2.75373	23.3268	2.95936	0.892752	3.31487	0.000916851	0.0322377	https://card.mcmaster.ca/ontology/40195
linG	4.89625	0.10705	9.68546	4.963	1.50819	3.2907	0.000999402	0.0340421	https://card.mcmaster.ca/ontology/39313
eptB	256.147	60.272	452.021	2.89835	0.888259	3.26296	0.00110257	0.0364181	https://card.mcmaster.ca/ontology/43246
MSI-OXA	20.3352	1.44374	39.2266	4.68189	1.43902	3.25353	0.00113982	0.0365413	https://card.mcmaster.ca/ontology/40373
erm(40)	18.343	8.44969	34.9976	4.24475	1.30961	3.24123	0.00119014	0.0370643	https://card.mcmaster.ca/ontology/42567
mphF	10.3364	0.755342	19.9174	4.5245	1.3996	3.23272	0.00122619	0.0371264	https://card.mcmaster.ca/ontology/39606
rpsJ	3.6436	4.4961	7.18015	4.46712	1.39938	3.19221	0.00141188	0.0415933	https://card.mcmaster.ca/ontology/40640
catI	31.7778	16.6211	56.7288	3.01478	0.950859	3.17059	0.00152132	0.0432083	https://card.mcmaster.ca/ontology/39117
ANT(3'')-Ib	28.029	4.21986	51.8381	3.55126	1.12765	3.14927	0.0016368	0.0432083	https://card.mcmaster.ca/ontology/43266
fexA	17.4097	2.9713	31.8481	3.3644	1.07	3.14429	0.00166491	0.0432083	https://card.mcmaster.ca/ontology/39138
clbA	15.8943	3.63927	28.1494	2.84582	0.903612	3.14938	0.00163616	0.0432083	https://card.mcmaster.ca/ontology/39248
Mycobacterium_tuberculosis_gidB_mutation_conferring_resistance_to_streptomycin	9.30326	0.453036	18.1535	4.92267	1.56447	3.14653	0.00165218	0.0432083	https://card.mcmaster.ca/ontology/40063
tetQ	5431.14	9189.22	1673.07	-2.45733	0.785142	-3.12979	0.00174932	0.0443432	https://card.mcmaster.ca/ontology/36330
ErmA	18.0156	4.09283	31.9384	2.85189	0.929606	3.06785	0.00215603	0.052946	https://card.mcmaster.ca/ontology/36486
Streptococcus_pneumoniae_PBP2b_conferring_resistance_to_amoxicillin	8.82305	0.521913	17.1242	4.73202	1.54452	3.06375	0.00218585	0.052946	https://card.mcmaster.ca/ontology/39476
ErmE	14.8176	1.87001	27.7653	3.76682	1.24255	3.03153	0.00243319	0.0553542	https://card.mcmaster.ca/ontology/36465
kamB	10.0051	1.83979	18.1705	3.1534	1.04039	3.03098	0.00243762	0.0553542	https://card.mcmaster.ca/ontology/41213
Klebsiella_pneumoniae_OmpK36	18.7572	2.53504	34.9794	3.79858	1.25051	3.03762	0.00238455	0.0553542	https://card.mcmaster.ca/ontology/40739
Chlamydia_trachomatis_intrinsic_murA_conferring_resistance_to_fosfomycin	10.4214	2.06591	18.7769	3.03979	1.01256	3.0021	0.00268125	0.0593491	https://card.mcmaster.ca/ontology/40469
mel	447.797	3399.47	67.1778	-3.6238	1.20896	-2.99746	0.00272243	0.0593491	https://card.mcmaster.ca/ontology/36910
CMY-117	130.982	19.6322	242.333	3.61613	1.21206	2.98346	0.00285011	0.0603089	https://card.mcmaster.ca/ontology/38528
mphL	10.8771	108.153	120.536	2.61582	0.88012	2.97212	0.00295748	0.0603089	https://card.mcmaster.ca/ontology/39614
vanSC	6.93174	1.15754	12.7059	3.30637	1.11364	2.96899	0.00298778	0.0603089	https://card.mcmaster.ca/ontology/39367
vanXYG	35.5607	8.15192	62.9695	2.91219	0.97938	2.97351	0.00294418	0.0603089	https://card.mcmaster.ca/ontology/39549
ANT(6)-Ia	14.9372	4.84278	25.0316	2.37205	0.802986	2.95404	0.00313644	0.0621586	https://card.mcmaster.ca/ontology/39026
Bacillus_clausii_chloramphenicol_acetyltransferase	7.0214	0.628963	13.4138	4.16417	1.42531	2.9216	0.00348244	0.0632643	https://card.mcmaster.ca/ontology/41663
Escherichia_coli_nfsA_mutations_conferring_resistance_to_nitrofurantoin	22.5241	3.88361	269.122	3.34955	1.14219	2.93256	0.00336178	0.0632643	https://card.mcmaster.ca/ontology/40407
Mycobacterium_tuberculosis_inhA_mutations_conferring_resistance_to_isoniazid	13.2379	1.81492	24.6609	3.68192	1.2516	2.94177	0.00326341	0.0632643	https://card.mcmaster.ca/ontology/39977
RanA	20.9702	3.99189	37.9485	3.18429	1.08644	2.93093	0.00337945	0.0632643	https://card.mcmaster.ca/ontology/43304
tet32	310.172	78.4828	541.861	2.78452	0.951711	2.9258	0.0034357	0.0632643	https://card.mcmaster.ca/ontology/36335
adeF	49282.6	20568.7	77996.5	1.92293	0.663342	2.89885	0.00374533	0.0644017	https://card.mcmaster.ca/ontology/37157
APH(3')-Vc	5.16879	8.01544	9.89339	3.98636	1.38052	2.88757	0.00388232	0.0644017	https://card.mcmaster.ca/ontology/39051
CAR-1	5.04985	0.245604	9.85409	4.50366	1.56008	2.88682	0.00389157	0.0644017	https://card.mcmaster.ca/ontology/45365
Planobispora_rosea_EF-Tu_mutants_conferring_resistance_to_inhibitor_GE2270A	2803.63	3972.43	3378.54	-1.28103	0.443228	-2.89023	0.00384965	0.0644017	https://card.mcmaster.ca/ontology/39945
Sed1_beta-lactamase	7.31605	1.17997	13.4521	3.31436	1.14205	2.90211	0.00370655	0.0644017	https://card.mcmaster.ca/ontology/40167
TEM-143	9.95515	2.0239	17.8864	3.022	1.04706	2.88617	0.00389956	0.0644017	https://card.mcmaster.ca/ontology/37386
MexT	20.1083	4.48648	35.73	2.91624	1.01741	2.86635	0.00415238	0.0665603	https://card.mcmaster.ca/ontology/37194
Vibrio_cholerae_varG	99.4776	18.7554	180.2	3.24752	1.13251	2.86753	0.00413684	0.0665603	https://card.mcmaster.ca/ontology/41453
facT	25.2613	5.84988	44.6727	2.86788	1.00233	2.86122	0.00422012	0.0666657	https://card.mcmaster.ca/ontology/37712
OXA-778	5.66716	0	11.3343	5.72525	2.02789	2.82326	0.00475385	0.0740242	https://card.mcmaster.ca/ontology/44444
Erm(35)	22.6506	3.27981	42.0214	3.67447	1.30812	2.80897	0.00497002	0.0760475	https://card.mcmaster.ca/ontology/36743
Staphylococcus_aureus_gyrA_conferring_resistance_to_fluoroquinolones	95.0107	42.3735	147.648	1.79569	0.640054	2.80553	0.00502332	0.0760475	https://card.mcmaster.ca/ontology/39880
EFM-1	14.1877	3.0961	25.2793	2.90277	1.03902	2.79377	0.00520974	0.0777892	https://card.mcmaster.ca/ontology/45346
AXC-3	13.8718	2.94324	24.8003	2.95335	1.06865	2.76363	0.00571632	0.0826351	https://card.mcmaster.ca/ontology/45361
ErmQ	13.8206	3.25448	24.3868	2.82101	1.02172	2.76104	0.00576171	0.0826351	https://card.mcmaster.ca/ontology/36732
Shigella_flexneri_parC_conferring_resistance_to_fluoroquinolones	53.5031	14.5199	92.4863	2.64025	0.953372	2.76938	0.00561639	0.0826351	https://card.mcmaster.ca/ontology/40666
golS	6.60252	1.30405	11.901	2.9975	1.09947	2.72632	0.00640455	0.0842187	https://card.mcmaster.ca/ontology/36643
marA	176.703	55.4941	297.913	2.41375	0.885157	2.72691	0.00639297	0.0842187	https://card.mcmaster.ca/ontology/36402
MOX-9	7.97394	0.962774	14.9851	3.82503	1.40329	2.72577	0.00641516	0.0842187	https://card.mcmaster.ca/ontology/38591
msrF	10.3161	2.67099	17.9612	2.60052	0.952689	2.72966	0.00633989	0.0842187	https://card.mcmaster.ca/ontology/43298
Mycobacterium_tuberculosis_tlyA_mutations_conferring_resistance_to_aminoglycosides	9.09125	1.28472	16.8978	3.57084	1.30256	2.7414	0.00611781	0.0842187	https://card.mcmaster.ca/ontology/40038
OXA-18	12.8415	1.95122	23.7318	3.48102	1.26955	2.74192	0.00610803	0.0842187	https://card.mcmaster.ca/ontology/37813
OXA-304	5.23789	0.544334	9.93144	3.85987	1.41806	2.72193	0.00649025	0.0842187	https://card.mcmaster.ca/ontology/38159
spd	18.6471	2.16905	35.1251	3.93527	1.43474	2.74284	0.00609101	0.0842187	https://card.mcmaster.ca/ontology/39031
AAC(6')-Isa	6.1859	1.29301	11.0788	2.93022	1.08045	2.71205	0.00668679	0.0855408	https://card.mcmaster.ca/ontology/38963
Chlamydomonas_reinhardtii_23S_rRNA_with_mutation_conferring_resistance_to_Erythromycin	4477	2167.4	6786.6	1.64643	0.607767	2.70898	0.00674909	0.0855408	https://card.mcmaster.ca/ontology/41259
Acinetobacter_baumannii_AmvA	2127.1	342.595	3911.61	3.51252	1.29983	2.7023	0.00688611	0.0862743	https://card.mcmaster.ca/ontology/42497
ArmR	14.2312	5.61379	281.761	2.98283	1.10856	2.69072	0.00712987	0.0872269	https://card.mcmaster.ca/ontology/41121
Erm(38)	11.4962	2.84576	20.1466	2.69752	1.00276	2.69009	0.00714335	0.0872269	https://card.mcmaster.ca/ontology/36740
OXA-184	7.17135	0.667622	13.6751	4.15509	1.54617	2.68735	0.00720222	0.0872269	https://card.mcmaster.ca/ontology/37876
ANA-1	22.3559	3.62774	41.0842	3.44036	1.28211	2.68336	0.00728875	0.0873048	https://card.mcmaster.ca/ontology/45358
macA	83.4634	20.0162	146.91	2.8582	1.07065	2.66959	0.00759429	0.0899758	https://card.mcmaster.ca/ontology/36672
Mycobacterium_tuberculosis_intrinsic_murA_conferring_resistance_to_fosfomycin	15.2814	2.44713	28.1157	3.44366	1.29277	2.66379	0.00772652	0.0905582	https://card.mcmaster.ca/ontology/40467
AAC(3)-IIIa	5.30079	0.644715	17.5964	3.65872	1.37914	2.65291	0.00798009	0.0908167	https://card.mcmaster.ca/ontology/38936
APH(3')-Va	6.73819	1.79852	11.6779	2.52468	0.95131	2.6539	0.00795668	0.0908167	https://card.mcmaster.ca/ontology/39049
tva(A)	8.22345	1.62083	14.8261	3.06772	1.15975	2.64516	0.00816517	0.0908167	https://card.mcmaster.ca/ontology/42834
vanSE	22.3326	9.40812	168.788	3.67278	1.38559	2.65069	0.00803272	0.0908167	https://card.mcmaster.ca/ontology/39369
YEM-1	7.17514	1.24414	13.1061	3.19999	1.20969	2.6453	0.00816191	0.0908167	https://card.mcmaster.ca/ontology/45467
mepA	221.569	396.695	1290.43	3.62551	1.37528	2.6362	0.008384	0.0921959	https://card.mcmaster.ca/ontology/36035
vgaB	14.2127	3.72715	24.6982	2.63344	1.00009	2.6332	0.00845834	0.0921959	https://card.mcmaster.ca/ontology/36257
CTX-M-66	20.2049	5.97381	34.436	2.45969	0.937913	2.62251	0.00872836	0.0941971	https://card.mcmaster.ca/ontology/38327
clbB	40.0709	10.1938	69.948	2.74868	1.05017	2.61736	0.0088612	0.0946933	https://card.mcmaster.ca/ontology/39249
AAC(6')-Ib-cr3	37.4065	19.0019	55.8111	1.51483	0.585622	2.5867	0.00969003	0.0979132	https://card.mcmaster.ca/ontology/43327
catB11	148.172	17.0396	279.304	4.02486	1.55814	2.58311	0.00979132	0.0979132	https://card.mcmaster.ca/ontology/42699
Erm(42)	9.29541	2.856	15.7348	2.32121	0.895758	2.59134	0.00956038	0.0979132	https://card.mcmaster.ca/ontology/39680
ErmY	5.18447	0.95449	9.41444	3.08622	1.18675	2.60057	0.00930684	0.0979132	https://card.mcmaster.ca/ontology/39259
Escherichia_coli_EF-Tu_mutants_conferring_resistance_to_Enacyloxin_IIa	2904.96	3968.14	1841.79	-1.10725	0.428398	-2.58464	0.00974817	0.0979132	https://card.mcmaster.ca/ontology/39954
OXA-305	4.05895	0.122802	7.99509	4.64022	1.79182	2.58967	0.00960674	0.0979132	https://card.mcmaster.ca/ontology/38160
Rm3_beta-lactamase	9.82171	2.00792	17.6355	2.98842	1.15112	2.59611	0.00942866	0.0979132	https://card.mcmaster.ca/ontology/41389
ACT-6	8.43732	2.35423	14.5204	2.44567	0.949444	2.5759	0.00999789	0.0980765	https://card.mcmaster.ca/ontology/38225
dfrA18	5.12692	0.122802	10.131	4.97512	1.93321	2.57349	0.0100677	0.0980765	https://card.mcmaster.ca/ontology/42475
Escherichia_coli_rpoB_mutants_conferring_resistance_to_rifampicin	913.158	1272.95	1316.03	-1.20211	0.468843	-2.56399	0.0103475	0.0980765	https://card.mcmaster.ca/ontology/39872
OXA-294	10.3694	1.49963	19.2391	3.58612	1.39619	2.5685	0.010214	0.0980765	https://card.mcmaster.ca/ontology/38149
RlmA(II)	15.2475	3.29799	27.197	2.9569	1.15225	2.56619	0.0102822	0.0980765	https://card.mcmaster.ca/ontology/37700
vanHA	6.63654	1.34452	11.9286	2.96935	1.15557	2.5696	0.0101816	0.0980765	https://card.mcmaster.ca/ontology/39376
Escherichia_coli_EF-Tu_mutants_conferring_resistance_to_kirromycin	2893.38	3936.41	1850.34	-1.08903	0.426389	-2.55407	0.0106472	0.0999781	https://card.mcmaster.ca/ontology/39952
Mef(En2)	105.449	515.04	51.5715	-2.41336	0.945926	-2.55132	0.0107316	0.0999781	https://card.mcmaster.ca/ontology/42698
imiH	12.0062	3.60672	20.4057	2.40039	0.944586	2.54121	0.011047	0.102044
Mycobacterium_tuberculosis_folC_with_mutation_conferring_resistance_to_para-aminosalicylic_acid	24.7054	5.85917	43.5516	2.84135	1.12064	2.53548	0.0112295	0.102858
AXC-2	14.2327	3.76826	24.6972	2.61007	1.03384	2.52463	0.011582	0.104334
Mycoplasma_gallisepticum_23S_rRNA_mutation_conferring_resistance_to_pleuromutilin_antibiotics	44628.3	16630.7	72626	2.12662	0.842245	2.52494	0.0115718	0.104334
blt	29.1995	7.8046	50.5944	2.64747	1.05118	2.51858	0.0117828	0.104417
MexC	169.663	42.2248	297.101	2.80733	1.11394	2.52019	0.0117293	0.104417
HMB-1_beta-lactamase	2.6363	6.03793	4.93903	3.27998	1.30409	2.51515	0.0118981	0.104588
FRI-1	29.076	7.94113	50.2108	2.62946	1.04769	2.50976	0.0120815	0.10535
ACT-29	43.2944	12.0353	74.5534	2.59792	1.04011	2.49774	0.0124988	0.10561
BES-1	6.62038	1.11467	31.2432	3.27725	1.30816	2.50523	0.0122371	0.10561
ErmB	119.248	51.9451	186.551	1.84442	0.738289	2.49823	0.0124814	0.10561
THIN-B_beta-lactamase	13.8097	3.27946	24.3399	2.79321	1.11612	2.50259	0.0123287	0.10561
mdtM	78.087	32.0194	124.155	1.93858	0.777129	2.49455	0.0126118	0.105745
AAC(6')-IIa	7.2706	2.03098	12.5102	2.46831	0.996787	2.47627	0.0132763	0.109892
vanXYC	22.7204	11.9877	170.242	2.71465	1.09664	2.47542	0.0133081	0.109892
mphC	66.23	30.9573	643.795	2.61337	1.05877	2.4683	0.0135755	0.111258
Mycoplasma_Genitalium_parC_mutations_confers_resistance_to_Moxifloxacin	4.07375	0.832174	20.9175	2.9127	1.18629	2.4553	0.0140768	0.114505
oleD	13.7519	3.82315	23.6807	2.53618	1.03416	2.45241	0.0141904	0.114575
dfrA9	122.203	18.7983	225.607	3.57994	1.46379	2.44567	0.0144584	0.11588
vanRO	19.4566	3.90115	35.0121	3.08936	1.26652	2.43924	0.014718	0.117099
DHT2-1	21.1911	6.19236	269.65	2.49071	1.02532	2.42921	0.0151317	0.118659
Mycobacterium_tuberculosis_ethA_mutations_conferring_resistance_to_prothionamide	4.02532	6.78303	7.69799	3.82788	1.57566	2.42939	0.0151245	0.118659
lmrB	128.651	31.6972	225.605	2.81956	1.16203	2.4264	0.0152495	0.118728
determinant_of_bleomycin_resistance	14.6289	8.24067	208.952	2.26119	0.936727	2.41393	0.0157815	0.12114
Escherichia_coli_murA_with_mutation_conferring_resistance_to_fosfomycin	16.3479	17.0432	24.8053	1.58809	0.657278	2.41615	0.0156854	0.12114
STA-1	11.9641	1.89597	22.0322	3.47434	1.44294	2.40782	0.0160482	0.122326
AAC(6')-Iak	17.1065	3.84945	30.3636	2.9379	1.22371	2.40081	0.0163587	0.123826
pmrA	45.3885	30.0859	76.0414	2.34532	0.980798	2.39124	0.0167916	0.126227
ALG11-1	7.03674	1.44068	12.6328	2.95197	1.23585	2.38861	0.0169123	0.126263
Cutibacterium_acnes_gyrA_conferring_resistance_to_fluoroquinolones	82.8686	33.9462	131.791	1.94154	0.816457	2.37801	0.0174064	0.129068
Mycobacterium_tuberculosis_embB_mutations_conferring_resistance_to_ethambutol	11.3762	3.60339	19.149	2.28983	0.965728	2.37109	0.0177355	0.130619
abeS	6.3483	1.83621	10.8604	2.41726	1.02698	2.35375	0.0185849	0.132961
lsaA	44.6597	13.3108	76.0085	2.49022	1.05977	2.34976	0.0187853	0.132961
mecI	6.59526	1.94439	11.2461	2.42204	1.02955	2.35252	0.0186468	0.132961
mphJ	8.3455	14.2049	13.8948	2.17921	0.926723	2.35152	0.0186967	0.132961
Mycobacterium_kansasii_23S_rRNA_with_mutation_conferring_resistance_to_clarithromycin	6231.48	4058.39	8404.58	1.05017	0.446865	2.35008	0.0187694	0.132961
vanTmL	10.695	3.6193	17.7707	2.17512	0.923622	2.35499	0.0185232	0.132961
APH(3')-IX	4.23482	97.8072	200.665	3.20785	1.37005	2.34142	0.0192108	0.135095
rpld	15.867	5.44064	98.7274	2.21986	0.949161	2.33876	0.0193478	0.135186
ErmG	10.5216	3.126	17.9171	2.4699	1.0645	2.32024	0.0203279	0.140237
GOB-25	4.55737	1.23438	7.88036	2.50833	1.08062	2.3212	0.020276	0.140237
patA	126.424	45.9818	206.866	2.15902	0.932034	2.31646	0.0205334	0.140763
KPC-1	6.35632	1.49445	11.2182	2.76878	1.20149	2.30445	0.0211973	0.142387
mdtE	104.646	53.8978	987.932	2.08389	0.904956	2.30275	0.0212927	0.142387
OprN	503.359	187.343	819.376	2.12574	0.922708	2.3038	0.0212338	0.142387
TEM-7	3.88145	1.01685	6.74605	2.88617	1.25303	2.30335	0.0212589	0.142387
lin	208.194	55.4181	360.97	2.69901	1.17913	2.28898	0.0220805	0.145812
MCR-6.1	11.5753	20.0759	19.7729	2.46376	1.07586	2.29004	0.0220188	0.145812
Mycobacterium_tuberculosis_iniC_mutant_conferring_resistance_to_ethambutol	12.1267	4.05318	20.2003	2.23214	0.97609	2.28682	0.0222062	0.145812
ErmT	9.05558	1.94587	16.1653	2.94073	1.29419	2.27225	0.0230714	0.150586
AAC(2')-IIa	9.32789	1.88849	16.7673	3.05696	1.35011	2.26423	0.0235603	0.152861
Streptococcus_pneumoniae_parC_conferring_resistance_to_fluoroquinolone	21.6529	7.53854	35.7672	2.20465	0.975702	2.25955	0.023849	0.153492
Thermus_thermophilus_uL3_mutations_conferring_resistance_to_pleuromutilin_antibiotics	10.6253	1.70268	19.548	3.41627	1.51289	2.2581	0.0239392	0.153492
acrB	864.65	589.366	1139.93	0.950364	0.421988	2.25211	0.0243153	0.154993
ErmF	1591.18	2415.82	766.545	-1.65565	0.737769	-2.24414	0.0248236	0.157312
OXA-789	4.13694	0.897474	7.37641	2.8706	1.28169	2.23969	0.025111	0.158214
Ureaplasma_urealyticum_parC_conferring_resistance_to_fluoroquinolone	94.1404	124.914	155.775	2.25209	1.01168	2.22608	0.0260086	0.162927
OXA-421	7.58239	2.15339	62.5421	2.48908	1.12148	2.21945	0.0264558	0.164782
AxyZ	72.4538	22.4502	122.457	2.43148	1.09673	2.21703	0.026621	0.164869
MuxB	534.205	177.203	891.207	2.32828	1.05131	2.21465	0.026784	0.164941
emrA	118.285	51.6985	184.871	1.82685	0.827367	2.20803	0.0272423	0.165906
tet(59)	37.0811	11.2106	281.35	2.465	1.1164	2.20799	0.0272451	0.165906
KPC-51	125.125	24.9969	225.253	3.16448	1.43801	2.2006	0.0277642	0.168128
Escherichia_coli_EF-Tu_mutants_conferring_resistance_to_Pulvomycin	2377.81	3084.23	1671.39	-0.883712	0.404436	-2.18505	0.0288854	0.172995
mdtF	544.921	207.59	882.252	2.08567	0.954277	2.18561	0.0288444	0.172995
MexS	10.5396	2.72167	18.3575	2.66867	1.22576	2.17716	0.0294688	0.174571
Streptococcus_pneumoniae_PBP1a_conferring_resistance_to_amoxicillin	12.7324	3.55806	21.9068	2.55304	1.17194	2.17847	0.0293714	0.174571
Escherichia_coli_emrE	32.6936	14.7623	50.6249	1.7375	0.798884	2.17491	0.029637	0.174618
Acinetobacter_baumannii_gyrA_conferring_resistance_to_fluoroquinolones	57.8392	34.1408	870.776	1.77024	0.818012	2.16408	0.0304582	0.174829
APH(3')-IIc	7.66294	1.96553	13.3603	2.6213	1.20673	2.17224	0.0298376	0.174829
MexA	123.355	50.0613	196.649	1.96963	0.90998	2.16447	0.030428	0.174829
SHV-128	2.62936	4.2969	5.25873	4.61853	2.13439	2.16387	0.0304747	0.174829
tcr3	23.5641	24.8065	37.6717	1.94376	0.896784	2.16748	0.030198	0.174829
erm(46)	13.7064	3.53828	23.8745	2.68261	1.24109	2.16149	0.0306574	0.174956
cml	79.1628	21.074	137.252	2.68996	1.24883	2.15399	0.0312408	0.176438
qnrE1	5.93661	2.0248	9.84841	2.14867	0.99663	2.15594	0.0310885	0.176438
srmB	124.333	45.2826	203.384	2.15586	1.00426	2.14672	0.0318157	0.178759
Salmonella_serovars_parE_conferring_resistance_to_fluoroquinolones	9.94225	3.89839	15.9861	1.93434	0.907421	2.13169	0.033032	0.18464
AAC(2')-Ic	12.5096	3.39398	21.6252	2.60031	1.24798	2.08362	0.037195	0.185047
AAC(6')-Ic	41.8139	14.0282	69.5996	2.28175	1.09701	2.07997	0.0375286	0.185047
AAC(6')-Iy	35.016	13.0434	56.9886	2.09849	1.00721	2.08347	0.0372087	0.185047
abeM	17.7721	6.25669	29.2875	2.17886	1.02821	2.11908	0.0340833	0.185047
ADC-8	1.97113	1.86688	11.4875	4.21182	2.01007	2.09536	0.0361393	0.185047
adeK	40.9519	14.8348	67.069	2.14765	1.02609	2.09304	0.036346	0.185047
APH(6)-Ic	26.1738	7.92557	44.4221	2.44863	1.16324	2.10501	0.0352907	0.185047
CTX-M-98	4.79869	0.575838	50.9676	3.67611	1.73128	2.12335	0.0337249	0.185047
EBR-4	30.4339	5.2381	55.6297	3.39333	1.61987	2.09482	0.0361874	0.185047
Enterobacter_cloacae_acrA	81.2471	39.4061	123.088	1.63433	0.783962	2.08471	0.0370959	0.185047
Erm(48)	7.40856	1.84469	12.9724	2.6682	1.28502	2.07639	0.0378583	0.185047
FosB	82.4371	110.695	137.567	2.32075	1.10881	2.09301	0.0363481	0.185047
Listeria_monocytogenes_mprF	150.902	45.1468	256.658	2.50114	1.18448	2.1116	0.0347206	0.185047
mecC	10.3203	3.77128	16.8693	2.07002	0.993065	2.08447	0.0371173	0.185047
mexW	199.327	101.519	297.135	1.5422	0.737424	2.09133	0.0364985	0.185047
Mycobacterium_intracellulare_23S_rRNA_with_mutation_conferring_resistance_to_clarithromycin	4258.74	2938.96	5578.52	0.924438	0.438627	2.10757	0.0350681	0.185047
OXA-12	52.5283	18.5224	86.5341	2.20043	1.04551	2.10464	0.0353224	0.185047
OXA-243	7.56158	1.76638	13.3568	2.81464	1.35295	2.08037	0.0374919	0.185047
OXA-364	18.8197	4.55671	33.0827	2.82664	1.36032	2.07791	0.0377173	0.185047
OXA-846	6.23858	1.79088	10.6863	2.42573	1.15691	2.09674	0.0360168	0.185047
OXA-85	11.4992	2.99649	20.0018	2.6714	1.27472	2.09568	0.0361104	0.185047
Pseudomonas_aeruginosa_gyrA_conferring_resistance_to_fluoroquinolones	190.746	98.0974	283.395	1.52513	0.728934	2.09228	0.0364138	0.185047
QnrB19	13.6299	5.57808	21.6816	1.8773	0.890602	2.1079	0.0350399	0.185047
SAT-4	22.5742	9.41004	35.7384	1.9012	0.896566	2.12053	0.033961	0.185047
smeR	175.63	254.988	291.212	2.27168	1.09019	2.08374	0.0371842	0.185047
TEM-108	19.0276	31.0166	29.7867	1.85978	0.890226	2.0891	0.0366983	0.185047
tetA(46)	5.03526	6.90716	8.45287	2.27122	1.08827	2.087	0.0368881	0.185047
tetT	2.64993	4.49333	4.7362	2.73615	1.2879	2.12451	0.0336275	0.185047
tet(V)	22.3773	6.3913	38.3634	2.55515	1.23529	2.06846	0.0385964	0.187583
Thermus_thermophilus_23s_rRNA_conferring_resistance_to_pleuromutilin_antibiotics	56612.3	31277.4	81947.3	1.38956	0.672216	2.06714	0.0387213	0.187583
APH(3')-IIa	17.3621	5.67561	29.0486	2.29824	1.11413	2.0628	0.0391313	0.188251
mphE	6.73269	2.43391	11.0315	2.03548	0.987123	2.06203	0.0392046	0.188251
QepA4	30.3786	10.989	49.7683	2.13863	1.04013	2.05612	0.0397711	0.190134
acrE	100.147	42.1161	158.178	1.89838	0.924229	2.05402	0.0399741	0.19027
mexJ	233.495	68.0986	398.891	2.54585	1.24188	2.05001	0.0403637	0.191289
ErmV	18.0513	5.8957	30.2068	2.31142	1.13065	2.04434	0.0409199	0.193085
SHV-1	7.22157	2.18838	12.2548	2.33467	1.14365	2.04143	0.0412086	0.193609
arlR	17.9068	16.8451	107.378	2.01166	0.996662	2.0184	0.0435501	0.193848
bcrA	5.08716	1.72868	8.44565	2.11782	1.05199	2.01316	0.0440973	0.193848
bmr	94.7977	29.7538	159.842	2.41389	1.2071	1.99975	0.0455275	0.193848
Brucella_suis_mprF	28.836	10.6607	47.0113	2.10134	1.03887	2.02271	0.0431034	0.193848
CRD3-1	6.89118	2.22621	11.5562	2.27949	1.12862	2.01971	0.0434131	0.193848
CRP-1	12.6818	3.26958	22.094	2.67655	1.3217	2.02509	0.0428583	0.193848
CVI-1	11.1707	4.01874	18.3227	2.11819	1.04523	2.02653	0.0427103	0.193848
eatAv	3.21207	7.11993	26.2765	2.41301	1.19027	2.02729	0.042633	0.193848
Escherichia_coli_ampC1_beta-lactamase	236.709	108.791	364.627	1.73988	0.853718	2.038	0.0415497	0.193848
evgS	193.73	307.279	282.497	1.42264	0.710291	2.0029	0.0451881	0.193848
FRI-5	4.37632	0.738947	8.0137	3.21432	1.59656	2.01327	0.0440858	0.193848
KPC-19	133.284	30.5737	235.995	2.94264	1.46199	2.01277	0.0441389	0.193848
lrfA	26.4472	9.62129	43.2732	2.13468	1.06619	2.00217	0.0452668	0.193848
mdtN	152.89	73.3259	232.453	1.65572	0.816576	2.02764	0.0425974	0.193848
MexF	86.1308	29.8548	142.407	2.2419	1.11699	2.00709	0.0447405	0.193848
msrE	9.44024	2.96752	15.913	2.332	1.16348	2.00434	0.0450336	0.193848
mtrC	50.3907	18.5445	82.2369	2.13038	1.04891	2.03105	0.0422504	0.193848
Mycobacterium_intracellulare_23S_rRNA_with_mutation_conferring_resistance_to_azithromycin	4258.59	2969.07	5548.1	0.901846	0.442877	2.03634	0.0417167	0.193848
OXA-451	1219.71	701.742	18761.2	1.30733	0.650025	2.0112	0.0443044	0.193848
OXA-830	6.43254	1.86414	11.0009	2.40311	1.1924	2.01535	0.0438679	0.193848
OXA-837	11.2769	3.04379	19.51	2.59835	1.28529	2.02161	0.0432169	0.193848
Pseudomonas_mutant_PhoQ_conferring_resistance_to_colistin	34.1222	12.7768	55.4676	2.08969	1.04435	2.00095	0.0453977	0.193848
QnrA3	13.1554	3.2155	23.0954	2.76572	1.37117	2.01705	0.0436902	0.193848
RCP-1	9.63088	2.93268	16.3291	2.39168	1.19595	1.99983	0.0455191	0.193848
emrY	212.204	87.9923	336.415	1.93007	0.967248	1.99543	0.0459963	0.194326
LRA-18	7.92153	2.81425	13.0288	2.07923	1.04191	1.99559	0.0459787	0.194326
adeL	17.7296	62.0931	106.796	1.90279	0.954452	1.9936	0.0461963	0.194417
EreA2	4.54044	4.62618	22.3973	2.13123	1.0728	1.9866	0.0469663	0.195394
qacA	9.89838	3.18118	16.6156	2.31581	1.16462	1.98847	0.04676	0.195394
sdiA	17.3858	6.76543	28.0062	1.98435	0.998789	1.98676	0.0469492	0.195394
mupA	21.3678	34.4305	35.3215	2.21128	1.11497	1.98326	0.0473382	0.196192
Acinetobacter_baumannii_AbaF	41.0977	15.6435	66.5519	2.06541	1.05157	1.96412	0.0495158	0.200635
BLA1	27.734	9.89541	859.209	2.17026	1.10483	1.96433	0.0494913	0.200635
emrR	525.895	312.441	739.349	1.23993	0.63117	1.9645	0.0494723	0.200635
mexK	433.065	162.961	703.17	2.10708	1.07046	1.96838	0.0490241	0.200635
PC1_beta-lactamase_(blaZ)	45.8677	22.432	180.689	1.60823	0.818708	1.96436	0.0494887	0.200635
Ureaplasma_urealyticum_gyrB_conferring_resistance_to_fluoroquinolone	54.1965	26.3222	82.0709	1.62612	0.828577	1.96255	0.0496986	0.200635
vanI	295.647	150.277	441.018	1.5505	0.787355	1.96924	0.048925	0.200635
tet(B)	35.1681	21.0474	49.2888	1.2141	0.620746	1.95587	0.0504807	0.20304
AAC(3)-IIIc	3.17447	0.712463	30.5467	2.72502	1.40674	1.93711	0.0527317	0.204365
AAC(6')-Ie-APH(2'')-Ia	130.248	66.3404	194.157	1.54193	0.795573	1.93814	0.0526058	0.204365
ACT-27	7.35673	2.00627	12.7072	2.5352	1.30799	1.93824	0.0525935	0.204365
Chlamydomonas_reinhardtii_16S_rRNA_mutation_in_the_rrnS_gene_conferring_resistance_to_streptomycin	43790.7	57383.6	30197.9	-0.926175	0.476401	-1.94411	0.0518825	0.204365
emrK	92.0978	32.4761	151.719	2.2129	1.14026	1.94071	0.0522937	0.204365
Escherichia_coli_acrR_with_mutation_conferring_multidrug_antibiotic_resistance	852.418	1086.08	618.752	-0.81095	0.418546	-1.93754	0.0526791	0.204365
LlmA_23S_ribosomal_RNA_methyltransferase	7.63864	3.02318	12.2541	1.89651	0.973463	1.94821	0.0513896	0.204365
OXA-641	8.50871	2.90876	14.1087	2.19522	1.12734	1.94726	0.0515039	0.204365
tetB(P)	14.2018	5.6717	22.7318	1.94003	0.999508	1.94098	0.0522605	0.204365
tsnR	21.2623	7.48177	35.0427	2.17794	1.11768	1.94862	0.0513405	0.204365
vanHO	7.98503	2.28013	13.6899	2.49283	1.28764	1.93596	0.0528725	0.204365
Escherichia_coli_ampH	573.605	255.398	891.813	1.80209	0.932396	1.93276	0.0532661	0.205159
adeB	75.7967	330.848	116.439	1.71346	0.889789	1.92569	0.0541435	0.206274
hmrM	14.0656	6.1624	21.9688	1.7768	0.922348	1.92639	0.0540555	0.206274
mefE	10.4922	4.02279	16.9617	1.99698	1.03543	1.92865	0.0537748	0.206274
msrA	36.4693	13.7964	59.1423	2.0821	1.08198	1.92434	0.0543125	0.206274
ECM-1	19.7674	5.41908	34.1158	2.61756	1.36494	1.91772	0.0551469	0.207276
OXA-50	24.7053	9.19071	40.22	2.08308	1.08498	1.91992	0.0548675	0.207276
smeF	460.217	144.725	775.709	2.42011	1.26176	1.91804	0.0551056	0.207276
EreD	13.1574	5.41412	20.9006	1.87155	0.97718	1.91526	0.0554597	0.207736
Halobacterium_halobium_16S_rRNA_mutation_conferring_resistance_to_pactamycin	2233.93	987.97	3479.88	1.81622	0.949435	1.91295	0.0557551	0.208127
FosX	22.9357	9.18747	36.684	1.9711	1.03129	1.91129	0.0559674	0.208206
Klebsiella_pneumoniae_KpnG	87.8877	32.534	143.241	2.12582	1.11398	1.90831	0.0563514	0.208922
Klebsiella_pneumoniae_KpnF	311.571	133.111	490.032	1.87686	0.986022	1.90347	0.0569799	0.210536
mexH	165.347	68.6716	262.023	1.92558	1.01433	1.89838	0.0576456	0.211561
otrC	94.8491	63.9549	653.909	2.23307	1.17562	1.89948	0.0575015	0.211561
APH(3'')-Ib	6.23467e+06	7.81395e+06	4.65539e+06	-0.747148	0.394502	-1.8939	0.058238	0.212641
Klebsiella_pneumoniae_ramR_mutants	6.71078	2.67554	10.746	1.89684	1.00204	1.89297	0.0583621	0.212641
rphA	49.9287	18.7654	81.0919	2.09312	1.10722	1.89043	0.0587001	0.212641
tet(W/N/W)	992.356	655.754	1328.96	1.01841	0.538761	1.89028	0.0587202	0.212641
lnuF	2.59563	0.475457	23.4456	2.8465	1.51111	1.88371	0.0596037	0.215126
vanRI	34.5922	15.489	53.6954	1.76505	0.938503	1.88071	0.0600119	0.215884
acrS	41.028	19.9357	62.1204	1.60929	0.857271	1.87722	0.0604874	0.216611
EVM-1	11.3193	3.38641	19.2521	2.45644	1.30918	1.87632	0.0606115	0.216611
CTX-M-75	7.7646	6.35848	39.1381	2.63317	1.40976	1.86782	0.0617874	0.220092
mgrA	13.9871	5.84177	22.1324	1.87123	1.00664	1.85889	0.0630434	0.22257
rmtB	20.3916	8.62106	32.1622	1.84827	0.994485	1.85852	0.0630955	0.22257
Trimethoprim-resistant_dihydrofolate_reductase_DfrA43	356.051	182.732	529.371	1.53054	0.822471	1.86091	0.0627573	0.22257
APH(6)-Ia	12.153	4.53088	19.7752	2.0568	1.11523	1.84429	0.0651416	0.225048
chrB	13.9454	5.48646	22.4044	1.95486	1.0598	1.84456	0.0651022	0.225048
cmeC	39.0318	15.4527	62.6109	1.99378	1.07909	1.84765	0.0646529	0.225048
OXA-455	7.43293	2.31511	12.5508	2.33163	1.26479	1.8435	0.0652567	0.225048
pgpB	9.19627	3.11068	15.2819	2.20552	1.19724	1.84217	0.0654496	0.225048
SHV-12	19.111	25.2743	12.9477	-0.999747	0.540149	-1.85087	0.0641878	0.225048
vanHD	21.2394	7.76702	34.7118	2.12069	1.14987	1.84428	0.0651417	0.225048
vmlR	36.4268	15.4031	57.4506	1.87161	1.01418	1.84544	0.0649737	0.225048
ACT-20	6.1502	2.12308	10.1773	2.13509	1.15996	1.84065	0.0656724	0.225104
mexM	191.74	82.3942	301.086	1.86411	1.01456	1.83735	0.0661579	0.226057
tet(40)	102.516	59.3874	145.644	1.29024	0.702882	1.83564	0.066411	0.226212
acrD	395.818	223.99	567.646	1.33788	0.732218	1.82717	0.0676749	0.226956
CTX-M-64	8.31284	3.5431	13.0826	1.80055	0.985274	1.82746	0.0676307	0.226956
mphH	20.63	7.34441	33.9156	2.16212	1.18045	1.83161	0.0670094	0.226956
OXA-296	4.89202	1.51619	8.26784	2.36305	1.29424	1.82581	0.0678786	0.226956
PvrR	8.67691	3.09674	14.2571	2.12794	1.16421	1.82779	0.0675805	0.226956
Staphylococcus_aureus_ileS_with_mutation_conferring_resistance_to_mupirocin	16.8009	6.76202	26.8398	1.95701	1.06863	1.83133	0.0670509	0.226956
ANT(4')-Ib	35.6214	18.1121	53.1306	1.52319	0.838892	1.81571	0.0694143	0.227212
Bartonella_bacilliformis_gyrA_conferring_resistance_to_fluoroquinolones	32.2668	19.2464	45.2872	1.20663	0.664133	1.81685	0.0692407	0.227212
CRH-3	13.5398	5.67612	58.7687	1.85414	1.01769	1.82191	0.0684687	0.227212
mdtG	305.407	181.716	1086.03	1.23625	0.67823	1.82276	0.0683399	0.227212
opcM	22.2516	8.23466	36.2686	2.09681	1.15402	1.81696	0.0692226	0.227212
SHV-224	2.57178	4.53033	23.5311	4.02816	2.21423	1.81921	0.0688791	0.227212
tet(51)	7.36773	1.59643	13.139	2.93993	1.61886	1.81605	0.0693629	0.227212
ANT(3'')-IIc	16.2112	7.41874	25.0036	1.69905	0.939326	1.8088	0.0704817	0.229258
msbA	1435.71	792.397	2079.02	1.39063	0.769331	1.80759	0.0706705	0.229258
TriA	74.3695	29.7023	119.037	1.99	1.1005	1.80828	0.0705632	0.229258
APH(3')-VI	5.42385	7.91574	119.742	2.92269	1.62136	1.80261	0.0714489	0.229335
Bacillus_subtilis_mprF	515.456	161.077	869.834	2.43129	1.34817	1.8034	0.0713247	0.229335
baeR	716.839	361.503	1072.17	1.56694	0.869994	1.80109	0.0716879	0.229335
mecD	5.22698	1.96452	8.48944	1.97685	1.09876	1.79917	0.0719922	0.229335
Mycobacterium_tuberculosis_katG_mutations_conferring_resistance_to_prothionamide	9.01059	3.14987	14.8713	2.17104	1.20743	1.79806	0.0721668	0.229335
OXA-326	6.42556	1.19343	11.6577	3.18056	1.76601	1.80099	0.071705	0.229335
poxtA	78.3213	31.4396	125.203	1.98418	1.10304	1.79883	0.0720458	0.229335
Enterococcus_faecalis_chloramphenicol_acetyltransferase	13.707	5.8635	21.5505	1.82584	1.0175	1.79444	0.0727423	0.230492
dfrA3	5.15996	1.09775	28.1795	2.95123	1.64882	1.7899	0.0734694	0.230783
otr(B)	43.9562	17.6854	70.227	1.96505	1.09775	1.79007	0.0734428	0.230783
SIM-1_beta-lactamase	6.90442	2.37862	11.4302	2.17332	1.21295	1.79176	0.0731714	0.230783
CSA-1	7.26912	1.63542	12.9028	2.90311	1.62411	1.7875	0.0738563	0.231168
LptD	273.508	145.06	401.956	1.46612	0.82066	1.78651	0.0740161	0.231168
tlrC	67.6138	30.2073	105.02	1.78327	0.999215	1.78467	0.0743142	0.231436
gimA	26.4393	10.8262	42.0524	1.92171	1.08236	1.77549	0.0758173	0.234775
Mycobaterium_leprae_gyrA_conferring_resistance_to_fluoroquinolones	16.2166	9.07327	87.0837	1.32748	0.747535	1.7758	0.0757652	0.234775
adeG	126.241	50.1257	202.356	2.00739	1.1336	1.77081	0.0765928	0.235837
OXA-60	10.022	3.62456	16.4194	2.08419	1.17637	1.77171	0.0764433	0.235837
basS	449.642	155.662	743.622	2.2545	1.27541	1.76767	0.0771164	0.236767
IMP-14	5.38652	1.78892	8.98411	2.25941	1.27911	1.7664	0.0773293	0.236767
Clostridium_perfringens_mprF	50.8114	235.745	80.8805	1.94767	1.10453	1.76335	0.0778409	0.237666
APH(3'')-Ia	11.384	4.15099	18.617	2.09917	1.19235	1.76053	0.0783183	0.238455
opmD	200.737	75.7339	325.741	2.10041	1.19507	1.75755	0.0788235	0.23866
TaeA	41.5116	17.0918	65.9314	1.92578	1.09509	1.75856	0.0786516	0.23866
clbC	4.45178	1.31081	7.59274	2.42715	1.38301	1.75498	0.0792628	0.239325
cmx	5.36589	1.8453	8.88649	2.15494	1.23383	1.74655	0.0807159	0.241704
LpsB	64.6257	28.2799	100.972	1.82401	1.0436	1.7478	0.0804986	0.241704
vanTG	6.69404	2.76116	10.6269	1.86902	1.06974	1.74717	0.0806084	0.241704
lmrD	31.5201	12.01	51.0302	2.06426	1.18283	1.74519	0.0809527	0.241749
Mycobacterium_tuberculosis_embB_mutants_conferring_resistance_to_rifampicin	10.1211	4.22357	16.0187	1.84028	1.05697	1.74109	0.0816671	0.241971
TriB	140.247	89.1625	1782.91	1.98262	1.13882	1.74095	0.0816929	0.241971
y56_beta-lactamase	4.82334	1.30944	8.33723	2.55472	1.46638	1.74219	0.0814749	0.241971
OXA-443	16.9149	6.24434	27.5855	2.09027	1.20192	1.73911	0.0820156	0.242268
BLMT	6.25526	1.96484	10.5457	2.40344	1.38342	1.73732	0.0823308	0.24253
TLA-1	6.27357	1.71176	10.8354	2.57544	1.48348	1.73608	0.0825493	0.24253
AAC(3)-Xa	10.0033	3.52635	16.4802	2.138	1.23634	1.72929	0.0837566	0.243999
H-NS	261.336	150.803	371.869	1.29765	0.750804	1.72834	0.0839269	0.243999
Neisseria_gonorrhoea_PBP1_conferring_resistance_to_beta-lactam	11.2595	5.16511	17.354	1.68994	0.97783	1.72826	0.0839419	0.243999
patB	469.635	172.207	767.062	2.15349	1.24696	1.727	0.0841686	0.243999
yojI	336.375	171.336	501.414	1.54581	0.894511	1.7281	0.0839699	0.243999
aadA3	21.5468	33.1591	9.93437	-1.76157	1.02406	-1.72019	0.0853984	0.244316
acrF	363.061	8130.28	679.899	1.15558	0.670722	1.72289	0.0849087	0.244316
APH(9)-Ia	3.86335	1.31981	190.927	2.13858	1.24033	1.7242	0.0846716	0.244316
fusH	33.7185	14.1843	53.2527	1.88105	1.09317	1.72073	0.0853007	0.244316
vanWB	6.01	1.99394	10.0261	2.26279	1.31441	1.72152	0.0851559	0.244316
mexN	348.727	143.61	553.844	1.94477	1.13416	1.71472	0.0863957	0.245878
mphK	26.2384	11.9436	40.5332	1.73089	1.00887	1.71568	0.0862213	0.245878
SGM-5	18.6319	7.77115	29.4927	1.87641	1.0953	1.71315	0.0866844	0.246057
farB	94.4367	40.0847	148.789	1.88264	1.1007	1.71041	0.0871901	0.24685
AAC(3)-Ib	11.1242	5.96674	16.2817	1.35809	0.799859	1.69792	0.0895234	0.247296
AAC(6')-Ian	5.0208	1.51815	8.52344	2.35842	1.3868	1.70062	0.089014	0.247296
cphA2	17.3043	7.69082	26.9178	1.76418	1.03546	1.70376	0.0884259	0.247296
Escherichia_coli_ampC	218.765	117.815	319.715	1.43606	0.844501	1.70049	0.0890389	0.247296
Haemophilus_parainfluenzae_gyrA_conferring_resistance_to_fluoroquinolones	35.765	17.6359	517.05	1.59224	0.935025	1.70288	0.0885898	0.247296
mdtK	258.699	183.157	1181.52	0.864776	0.508813	1.69959	0.0892072	0.247296
npmA	4.02834	1.082	6.97467	2.59784	1.52649	1.70184	0.088786	0.247296
oqxA	417.553	158.384	676.723	2.09319	1.23403	1.69622	0.0898434	0.247296
pmrF	436.635	178.812	694.459	1.95581	1.14983	1.70095	0.0889526	0.247296
POM-2	10.0209	4.43082	15.6111	1.7491	1.03046	1.6974	0.0896206	0.247296
SHV-9	2.7908e+06	3.41088e+06	2.17072e+06	-0.651969	0.383784	-1.69879	0.0893582	0.247296
CPS-1	23.0267	7.62301	113.466	2.31171	1.3678	1.69009	0.0910111	0.249879
aadA	30.39	16.3464	44.4336	1.41257	0.837802	1.68605	0.0917868	0.250709
ACT-38	5.65794	2.17067	9.14521	1.95326	1.15951	1.68456	0.0920745	0.250709
APH(2'')-If	65.4737	30.7303	100.217	1.69671	1.00787	1.68346	0.0922862	0.250709
Mycobacterium_tuberculosis_gyrB_mutant_conferring_resistance_to_fluoroquinolone	287.063	164.265	409.862	1.31482	0.781446	1.68255	0.0924632	0.250709
OprJ	164.237	67.4997	260.975	1.94578	1.15415	1.6859	0.091816	0.250709
Escherichia_coli_parC_conferring_resistance_to_fluoroquinolone	65.3244	36.1359	94.5129	1.36763	0.813674	1.68081	0.0928005	0.250999
CARB-18	7.16151	3.1047	11.2183	1.72783	1.02889	1.67932	0.0930907	0.25116
efpA	32.5409	15.9019	179.814	1.61102	0.962952	1.673	0.0943273	0.253243
Mycobacterium_tuberculosis_23S_rRNA_mutation_conferring_resistance_to_capreomycin	10115.3	6832.29	13398.3	0.971697	0.580501	1.67389	0.0941514	0.253243
APH(2'')-Ig	6.84666	2.60515	11.0882	2.00018	1.20233	1.66358	0.0961964	0.253271
APH(3')-VIIIa	7.73798	17.347	11.9232	1.64351	0.983564	1.67097	0.0947276	0.253271
cmeA	7.85337	9.15694	29.9482	1.79729	1.07873	1.66612	0.0956893	0.253271
Escherichia_coli_mdfA	245.262	123.283	367.241	1.57061	0.942851	1.66581	0.095751	0.253271
Mycolicibacterium_smegmatis_23S_rRNA_with_mutation_conferring_resistance_to_clarithromycin	5363.42	4024.98	6701.87	0.735491	0.441159	1.66718	0.0954789	0.253271
OXA-571	22.221	9.83115	34.6108	1.77322	1.06532	1.6645	0.0960132	0.253271
Pseudomonas_mutant_PhoP_conferring_resistance_to_colistin	4.54883	1.91775	7.17991	1.76471	1.06071	1.66371	0.0961705	0.253271
SHV-64	20.2309	9.52205	30.9397	1.66144	0.998592	1.66379	0.0961551	0.253271
OXY-6-4	6.66353	2.69892	10.6281	1.87194	1.13018	1.65632	0.0976576	0.256498
fosA	101.323	43.5503	159.097	1.86057	1.12427	1.65492	0.0979403	0.256622
cmrA	7.78041	3.18433	12.3765	1.86366	1.12808	1.65207	0.0985205	0.257524
Staphylococcus_aureus_rpoC_conferring_resistance_to_daptomycin	343.213	224.87	461.555	1.03826	0.630398	1.64699	0.0995594	0.259617
Klebsiella_pneumoniae_KpnH	910.822	483.099	1338.54	1.46922	0.896414	1.63899	0.101215	0.263304
SGM-6	9.07511	4.00182	14.1484	1.74065	1.06357	1.63662	0.101711	0.263963
adeS	27.0371	14.5366	39.5375	1.40768	0.864518	1.62828	0.103466	0.267539
tet(45)	343.74	145.772	541.709	1.89226	1.1625	1.62774	0.103579	0.267539
MvaT	7.65529	2.91628	12.3943	1.99449	1.23379	1.61655	0.105976	0.273082
DfrA39	454.948	57.1452	852.75	3.89883	2.4205	1.61075	0.107234	0.275672
Mycobacterium_tuberculosis_katG_mutations_conferring_resistance_to_isoniazid	8.47038	2.86022	14.0805	2.24148	1.3983	1.60301	0.108933	0.278726
SHV-11	13.9879	6.49746	21.4783	1.64872	1.02789	1.60399	0.108717	0.278726
novA	91.6652	51.7067	131.624	1.3363	0.834287	1.60173	0.109216	0.278796
Escherichia_coli_acrA	217.958	121.176	314.74	1.37247	0.863619	1.5892	0.112015	0.283944
FosA5	40.4542	19.1254	61.783	1.67325	1.05284	1.58928	0.111997	0.283944
mupB	11.7723	34.4336	48.2428	1.49513	0.939491	1.59142	0.111515	0.283944
mecA	72.1541	32.6851	111.623	1.76382	1.11208	1.58605	0.112728	0.285089
AxyY	575.643	247.103	904.184	1.86996	1.18509	1.5779	0.114588	0.28714
ERP-1	9.32851	3.90129	14.7557	1.85666	1.17629	1.57841	0.114472	0.28714
OXA-347	14.1388	6.29228	21.9852	1.75515	1.11235	1.57788	0.114593	0.28714
OXA-527	1.87822	0.229852	22.0644	3.07097	1.9454	1.57858	0.114432	0.28714
FAR-1	25.6774	11.6423	39.7124	1.73463	1.10872	1.56453	0.117694	0.292891
SGM-7	15.6905	7.15403	24.2269	1.71493	1.09525	1.56578	0.1174	0.292891
tetA(48)	5.52873	1.90231	9.15514	2.17697	1.39056	1.56553	0.117458	0.292891
AAC(3)-IId	6.12586	2.52268	9.72904	1.81493	1.1627	1.56097	0.118531	0.294095
porin_OmpC	111.26	273.354	159.091	1.32869	0.851625	1.56018	0.118717	0.294095
EAM-1	8.97913	3.89007	14.0682	1.79596	1.15417	1.55607	0.119692	0.294178
Moraxella_catarrhalis_23S_rRNA_with_mutation_conferring_resistance_to_macrolide_antibiotics	13083.6	9905.29	16261.9	0.715213	0.459892	1.55518	0.119904	0.294178
Mycoplasma_fermentans_23S_rRNA_with_mutation_conferring_resistance_to_macrolide_antibiotics	12175.8	9153.95	15197.6	0.73146	0.470563	1.55444	0.12008	0.294178
OXA-22	14.4803	7.06618	21.8943	1.56252	1.00525	1.55435	0.1201	0.294178
tet(K)	9.80211e+06	1.17211e+07	7.88308e+06	-0.572281	0.367736	-1.55623	0.119653	0.294178
CRH-1	8.28089	3.62349	12.9383	1.7609	1.13792	1.54747	0.121749	0.296577
LRA-13	16.6584	8.05306	25.2637	1.60468	1.03635	1.5484	0.121526	0.296577
mdtH	89.963	54.3545	125.572	1.19747	0.775479	1.54417	0.122547	0.296577
vanRA	77.4825	36.7862	118.179	1.67516	1.08399	1.54537	0.122258	0.296577
vanRD	8.76276	4.63082	12.8947	1.40685	0.911477	1.54349	0.122712	0.296577
vga(E)_Staphylococcus_cohnii	8.98658	3.90232	14.0708	1.7752	1.14801	1.54634	0.122024	0.296577
mphA	487275	600195	374354	-0.681028	0.442759	-1.53814	0.124013	0.298398
Mycobacterium_tuberculosis_ethA_mutations_conferring_resistance_to_isoniazid	1.78462	8.02762	10.6439	2.35272	1.52863	1.5391	0.12378	0.298398
aadA7	5.77895	2.35552	9.20238	1.88761	1.23174	1.53248	0.125405	0.299761
cpxA	616.756	347.44	886.073	1.3491	0.879841	1.53335	0.12519	0.299761
smeD	257.621	110.614	404.629	1.86839	1.2177	1.53436	0.124941	0.299761
sta	17.6217	7.24968	27.9936	1.92325	1.25644	1.53072	0.125839	0.300142
Bifidobacteria_intrinsic_ileS_conferring_resistance_to_mupirocin	64.2818	40.7222	87.8414	1.09142	0.715161	1.52612	0.12698	0.302201
APH(3')-IIb	93.158	42.049	144.267	1.7697	1.16247	1.52235	0.12792	0.303614
otr(A)	109.048	54.7206	163.375	1.56995	1.03184	1.52151	0.128131	0.303614
farA	125.492	57.1708	193.814	1.75658	1.15769	1.51731	0.129188	0.304135
LRA-8	15.9189	7.85383	23.9839	1.55474	1.02459	1.51743	0.129159	0.304135
mecB	13.7127	19.2903	20.1697	1.43098	0.942867	1.51769	0.129092	0.304135
vgaE	4.49071	1.97119	7.01022	1.70601	1.12688	1.51392	0.130045	0.305494
vanJ	8.45557	3.80544	13.1057	1.71147	1.13411	1.50909	0.131275	0.307721
Acinetobacter_baumannii_AbuO	2.30841	4.30994	3.74534	1.9099	1.27065	1.50309	0.132816	0.308115
Mycobacterium_tuberculosis_variant_bovis_embB_mutations_conferring_resistance_to_ethambutol	10.276	4.87478	15.6772	1.60778	1.06976	1.50293	0.132857	0.308115
NPS-1	4.43072	7.2758	1.58565	-2.17809	1.44527	-1.50705	0.131797	0.308115
QepA2	22.196	10.7615	33.6304	1.60116	1.06468	1.50389	0.132609	0.308115
Staphylococcus_aureus_walK_with_mutation_conferring_daptomycin_resistance	7.01895	2.68671	11.3512	2.0298	1.34987	1.5037	0.132658	0.308115
OXA-1	6.16365	2.87747	9.44984	1.60239	1.06802	1.50034	0.133526	0.30901
AAC(3)-VIIIa	18.8939	7.98421	29.8035	1.8555	1.24195	1.49402	0.135169	0.31215
Enterococcus_faecalis_gshF_with_mutation_conferring_daptomycin_resistance	23.1599	11.8026	34.5172	1.51601	1.01588	1.49231	0.135617	0.312522
OXA-61	7.64032	3.88014	11.4005	1.48393	0.997159	1.48816	0.13671	0.314375
Mycobacterium_tuberculosis_iniA_mutant_conferring_resistance_to_Ethambutol	6.88159	3.39905	10.3641	1.51264	1.01763	1.48643	0.137165	0.314757
ANT(3'')-IIb	7.14401	3.51029	10.7777	1.55595	1.05152	1.47971	0.138949	0.318183
ErmC	31.9754	15.8521	48.0988	1.583	1.07193	1.47677	0.139736	0.319313
FTU-1	8.17782	3.8334	12.5222	1.64165	1.11809	1.46826	0.142033	0.321196
Neisseria_gonorrhoea_23S_rRNA_with_mutation_conferring_resistance_to_azithromycin	25196.5	18263.1	32129.8	0.815017	0.554612	1.46953	0.14169	0.321196
POM-1	17.3555	8.93784	25.7731	1.47306	1.00354	1.46787	0.142139	0.321196
smeE	382.152	210.527	553.777	1.39274	0.948327	1.46863	0.141933	0.321196
tet(41)	97.8668	46.2484	149.485	1.68468	1.14825	1.46718	0.142328	0.321196
vanYF	4.22074	1.49377	6.94772	2.17253	1.47797	1.46994	0.141579	0.321196
cmlv	38.5795	16.5551	60.604	1.85643	1.26887	1.46306	0.143452	0.323063
dfrA17	13.3574	24.5847	20.3662	1.63329	1.11804	1.46085	0.144056	0.323398
erm(44)	20.3625	10.6916	30.0335	1.46215	1.00123	1.46035	0.144194	0.323398
Acinetobacter_baumannii_AbaQ	1261.23	533.472	1988.99	1.89808	1.30353	1.45611	0.145362	0.324472
MuxC	336.625	156.244	517.006	1.72441	1.18486	1.45537	0.145566	0.324472
tet36	8.62275	4.15726	13.0882	1.60981	1.10551	1.45616	0.145348	0.324472
AAC(6')-Iih	3.82662	1.65313	6.00011	1.7247	1.19022	1.44906	0.147321	0.326272
bacA	143.949	88.8045	199.094	1.15716	0.800975	1.44468	0.148547	0.326272
floR	36.4893	18.5158	54.4628	1.5391	1.06593	1.4439	0.148768	0.326272
LpsA	15.347	40.5762	22.5376	1.45005	1.0035	1.44499	0.14846	0.326272
mecR1	14.5437	7.16351	21.9238	1.57884	1.09301	1.44449	0.148602	0.326272
MexD	277.57	159.856	395.284	1.3026	0.900006	1.44732	0.147807	0.326272
oleI	14.5643	7.42948	21.699	1.49084	1.03041	1.44685	0.147939	0.326272
vanRM	15.7679	26.3504	121.79	1.88544	1.30247	1.44759	0.147732	0.326272
AAC(3)-VIIa	11.5376	5.31528	17.7599	1.67213	1.16098	1.44027	0.149791	0.327855
OpmB	179.303	86.0911	272.514	1.65873	1.15414	1.43721	0.15066	0.329005
TEM-82	4.77552	7.12889	2.42216	-1.54087	1.07378	-1.43499	0.151289	0.329005
TriC	245.606	112.939	378.272	1.74074	1.21309	1.43496	0.151298	0.329005
ykkD	7.156	9.2367	28.2529	1.26711	0.883512	1.43417	0.151523	0.329005
carA	90.1509	44.4357	135.866	1.60445	1.12112	1.43112	0.152396	0.329587
lsaC	15.6292	6.83116	24.4272	1.81842	1.27048	1.43129	0.152348	0.329587
mdtB	1355.34	761.52	1949.17	1.35521	0.952535	1.42274	0.154811	0.333122
OXA-787	5.3954	2.11851	8.67228	1.96516	1.38268	1.42127	0.155238	0.333122
sul1	2.9371e+06	3.50005e+06	2.37414e+06	-0.559967	0.394005	-1.42122	0.155253	0.333122
tet(D)	1196.98	535.603	1858.35	1.79425	1.26227	1.42145	0.155186	0.333122
adeH	29.749	17.2625	42.2355	1.28446	0.904947	1.41938	0.155788	0.33321
tap	20.9483	10.5075	31.3892	1.54554	1.08919	1.41898	0.155906	0.33321
FomA	15.9384	8.09613	23.7807	1.50864	1.06556	1.41582	0.156827	0.334524
amrB	156.935	240.395	1282.42	1.66573	1.18708	1.40322	0.160551	0.334701
APH(3')-Ia	30.0438	16.1352	120.71	1.42387	1.01482	1.40307	0.160595	0.334701
APH(3')-VIa	4.88083	20.1371	45.4298	1.86611	1.3288	1.40435	0.160214	0.334701
arr-3	7.23528	2.91401	11.5565	1.95042	1.38498	1.40827	0.159051	0.334701
macB	343.527	255.968	1114.38	0.751163	0.533354	1.40838	0.159019	0.334701
MCR-8	1.96497	3.19139	64.738	2.19245	1.55109	1.41349	0.15751	0.334701
Mycobacterium_leprae_gyrB_conferring_resistance_to_fluoroquinolone	27.3176	13.8707	40.7646	1.5245	1.08089	1.41042	0.158417	0.334701
myrA	8.85728	4.18284	39.3109	1.62975	1.15993	1.40504	0.16001	0.334701
OXA-9	6.31438	3.09092	9.53784	1.54575	1.09964	1.40569	0.159817	0.334701
Pseudomonas_aeruginosa_emrE	84.6139	41.6982	127.53	1.60353	1.14205	1.40408	0.160294	0.334701
SPN79-1	18.404	9.20599	27.6019	1.54486	1.0966	1.40877	0.158902	0.334701
Streptococcus_agalactiae_mprF	13.9099	145.124	51.6571	1.49106	1.05765	1.40978	0.158604	0.334701
CEPH-A3	100.93	46.7182	155.141	1.72584	1.23377	1.39883	0.161863	0.336701
smeB	589.239	296.855	881.623	1.56905	1.12876	1.39007	0.164508	0.341551
AQU-2	7.09739	3.39351	10.8013	1.57342	1.13509	1.38616	0.165697	0.343364
TEM-162	5.40207	7.73643	3.0677	-1.43789	1.03976	-1.3829	0.166696	0.344779
CTX-M-131	95036.2	118238	71834.8	-0.718927	0.52145	-1.37871	0.167985	0.346788
rsmA	160.729	101.882	219.576	1.10335	0.801746	1.37619	0.168763	0.347735
Clostridioides_difficile_EF-Tu_mutants_conferring_resistance_to_elfamycin	2054.87	2597.29	1512.44	-0.780061	0.568778	-1.37147	0.170229	0.348942
NDM-1	17.6376	9.89554	25.3797	1.32389	0.965494	1.37121	0.17031	0.348942
tet(35)	26.2766	14.4644	101.94	1.37187	0.99944	1.37264	0.169863	0.348942
cepA_beta-lactamase	14.2439	27.1812	108.457	1.18436	0.864661	1.36974	0.170769	0.349228
Trimethoprim-resistant_dihydrofolate_reductase_DfrA42	35.6775	21.4101	49.945	1.20443	0.882903	1.36417	0.172513	0.352134
AAC(6')-Iq	4.80077	2.11479	7.48676	1.72951	1.27079	1.36097	0.173524	0.353534
MCR-9	39.4092	20.5858	58.2325	1.48554	1.09338	1.35866	0.174253	0.353904
Mycoplasma_hominis_parC_conferring_resistance_to_fluoroquinolone	35.3647	18.7067	52.0227	1.46313	1.07714	1.35834	0.174354	0.353904
cdeA	12.3822	6.46471	18.2997	1.4613	1.07946	1.35373	0.175822	0.356053
LEN-35	8.89247	3.24117	14.5438	2.08972	1.54455	1.35297	0.176066	0.356053
Escherichia_coli_CyaA_with_mutation_conferring_resistance_to_fosfomycin	98.8009	62.0922	135.51	1.12096	0.830138	1.35033	0.17691	0.357096
mef(D)	8.25192	4.51207	11.9918	1.33866	0.992423	1.34888	0.177376	0.357376
AAC(6')-Ib9	4.85547	2.30616	7.40477	1.56287	1.15965	1.34771	0.177751	0.357469
aadS	15.8902	8.94187	22.8386	1.31005	0.975495	1.34296	0.179285	0.359891
CIA-4	3.79806	8.93461	6.02533	1.83132	1.37112	1.33564	0.181667	0.363553
emeA	13.842	7.30339	41.8386	1.44127	1.08067	1.33368	0.182309	0.363553
mexY	155.649	79.8924	231.406	1.52962	1.14874	1.33156	0.183005	0.363553
Neisseria_gonorrhoea_pilQ_gene_conferring_resistance_to_beta-lactam	11.062	15.3185	587.647	1.48319	1.11254	1.33315	0.182483	0.363553
Neisseria_gonorrhoeae_mutant_porin_PIB_(por)_with_reduced_permeability_to_antibiotic	3.59452	7.77427	12.1244	1.30823	0.98114	1.33338	0.182406	0.363553
Pseudomonas_aeruginosa_soxR	482.698	233.329	732.067	1.64834	1.2382	1.33124	0.18311	0.363553
oleC	61.7575	31.8879	91.627	1.50955	1.13664	1.32808	0.184151	0.364954
SGM-4	10.6396	5.52491	15.7542	1.43793	1.08774	1.32194	0.18619	0.368324
FosA6	31.3711	16.9813	45.761	1.41117	1.07006	1.31878	0.187244	0.369074
Tet(X4)	5.10478	2.99375	7.21582	1.15516	0.875938	1.31877	0.187246	0.369074
Neisseria_gonorrhoeae_gyrA_conferring_resistance_to_fluoroquinolones	98.528	65.2471	131.809	1.00881	0.767065	1.31515	0.18846	0.370796
CepS_beta-lactamase	14.1941	7.44553	20.9427	1.44849	1.10368	1.31242	0.189378	0.371237
Clostridioides_difficile_gyrA_conferring_resistance_to_fluoroquinolones	31.3425	20.0219	42.6632	1.0819	0.824622	1.31199	0.189522	0.371237
Klebsiella_pneumoniae_KpnE	114.245	89.338	695.18	1.40447	1.07233	1.30974	0.190283	0.371237
OXA-574	3.77449	6.10651	5.48709	-2.08051	1.59008	-1.30843	0.190727	0.371237
sul2	340.632	494.869	455.194	-1.40838	1.07403	-1.3113	0.189756	0.371237
tmrB	5.1121	2.7017	7.5225	1.3928	1.06426	1.30871	0.190634	0.371237
YajC	64.4227	33.7632	95.0822	1.48358	1.13617	1.30578	0.191628	0.372326
kdpE	73395.6	88508.6	58282.5	-0.602753	0.462701	-1.30268	0.192683	0.373708
FOX-5	4.26818	1.7243	93.7081	1.90565	1.46813	1.29801	0.194282	0.375475
qacEdelta1	3234.92	4240.98	2228.85	-0.928267	0.714707	-1.29881	0.19401	0.375475
APH(2'')-IVa	4.89255	1.90264	7.88246	2.00214	1.55161	1.29036	0.196927	0.379911
OprZ	122.978	127.726	563.757	1.44354	1.12445	1.28378	0.199219	0.383655
Capnocytophaga_gingivalis_gyrA_conferring_resistance_to_fluoroquinolones	52.4851	162.485	67.3788	0.839991	0.655317	1.28181	0.19991	0.384088
evgA	29.6393	19.8343	39.4444	0.961934	0.751274	1.2804	0.200403	0.384088
lnuG	21.1503	11.1415	31.159	1.45158	1.13393	1.28013	0.200501	0.384088
CTX-M-103	182751	211474	154029	-0.457277	0.358945	-1.27395	0.202682	0.387199
lnuA	4.76074	2.4018	7.11967	1.48059	1.16443	1.27151	0.203546	0.387199
tet(42)	13.3197	15.1182	47.6689	1.52105	1.19538	1.27245	0.203215	0.387199
tetA(60)	5.9932	2.75192	9.23449	1.65601	1.30176	1.27213	0.203326	0.387199
AAC(6')-Ip	7.47752	3.31764	11.6374	1.76034	1.38943	1.26695	0.205171	0.387221
AxyX	157.543	83.2118	231.874	1.47395	1.16379	1.2665	0.205334	0.387221
Corynebacterium_striatum_tetA	36.7823	58.34	236.552	1.36931	1.07968	1.26825	0.204708	0.387221
oqxB	182516	211123	153909	-0.456014	0.359055	-1.27004	0.204071	0.387221
vgaD	31.9871	18.2861	45.6881	1.30463	1.02956	1.26718	0.205091	0.387221
cfrC	16.9603	9.63579	24.2847	1.30348	1.03072	1.26463	0.206004	0.387813
mtrA	96.5246	50.7589	142.29	1.47937	1.17085	1.2635	0.206411	0.38791
vgaC	10.6461	5.5578	15.7343	1.47147	1.1662	1.26176	0.207034	0.388411
CARB-22	2.19134	3.03092	90.0236	2.2864	1.81648	1.2587	0.20814	0.389146
OXA-104	16.2502	8.90314	23.5973	1.37553	1.09245	1.25912	0.207989	0.389146
ParR	96.3148	49.7423	142.887	1.51526	1.20657	1.25584	0.209173	0.390409
mdtA	122.093	75.1312	169.055	1.1623	0.926939	1.25391	0.209876	0.391051
bcr-1	191.213	98.8354	283.591	1.51685	1.21612	1.24729	0.212291	0.394876
Pseudomonas_aeruginosa_ompF_with_mutation	25.61	57.8458	34.1602	1.01283	0.814365	1.2437	0.213609	0.39665
FomB	12.6442	6.34483	18.9436	1.52195	1.22736	1.24002	0.214969	0.398496
catB3	43.3092	25.8277	60.7907	1.21579	0.982327	1.23767	0.21584	0.398755
mecC-type_BlaZ	4.35432	2.26714	6.44149	1.37224	1.10807	1.2384	0.215568	0.398755
OXA-59	18.8414	10.1422	27.5406	1.40838	1.14023	1.23517	0.216766	0.399513
Pseudomonas_aeruginosa_oprD_with_mutation_conferring_resistance_to_imipenem	15.7408	8.02157	23.4601	1.51781	1.23038	1.23361	0.21735	0.399513
SHV-173	127642	147336	107949	-0.448768	0.363709	-1.23386	0.217254	0.399513
aadA5	284.121	208.658	359.585	0.78192	0.636859	1.22778	0.219531	0.402843
Staphylococcus_aureus_rpoB_mutants_conferring_resistance_to_rifampicin	69.1116	49.163	89.0602	0.853135	0.696128	1.22554	0.220371	0.403705
mexX	30.3126	125.05	146.119	1.233	1.00752	1.2238	0.221028	0.404229
mdtC	554.176	351.438	1879.61	1.10578	0.907865	1.218	0.223224	0.407562
CAU-1_beta-lactamase	10.0458	4.82716	15.2645	1.60208	1.32318	1.21079	0.225977	0.41041
CfxA6	500.472	750.269	250.674	-1.58188	1.30766	-1.20971	0.226392	0.41041
Escherichia_coli_UhpT_with_mutation_conferring_resistance_to_fosfomycin	11.5581	7.84755	15.2687	0.905784	0.748495	1.21014	0.226225	0.41041
Neisseria_gonorrhoeae_folP_with_mutation_conferring_resistance_to_sulfonamides	5.82476	3.05041	8.5991	1.42822	1.1794	1.21097	0.225905	0.41041
norB	43.8404	24.4976	63.1833	1.35719	1.12258	1.20899	0.226667	0.41041
TEM-160	3.8622	5.56765	2.15675	-1.37485	1.13887	-1.2072	0.227354	0.410805
vanM	29.9716	15.4714	44.4719	1.50884	1.25063	1.20646	0.227639	0.410805
aadK	12.7823	7.8353	58.3544	1.10431	0.918358	1.20248	0.229177	0.411538
LRA-2	26.041	14.1343	37.9476	1.39576	1.1606	1.20262	0.229125	0.411538
MBL1b	10.1892	5.22479	15.1536	1.48485	1.23324	1.20403	0.228577	0.411538
vanSF	4.9678	2.60955	7.32605	1.40086	1.17354	1.19371	0.232593	0.416983
catII	12.0819	5.39551	18.7683	1.76868	1.48508	1.19097	0.233665	0.418189
smeA	250.208	135.435	364.981	1.42815	1.20009	1.19004	0.234032	0.418189
mexG	50.488	28.2712	72.7047	1.3484	1.1368	1.18614	0.235567	0.420242
plasmid-encoded_cat_(pp-cat)	4.29423	2.68459	5.90387	0.979594	0.828814	1.18192	0.237236	0.422529
AAC(6')-Ia	17.4379	27.4496	25.1617	1.33987	1.13697	1.17846	0.238615	0.4236
CRP	262.742	183.828	341.656	0.890113	0.755083	1.17883	0.238466	0.4236
AAC(6')-Iaa	5.76872	2.91463	8.62281	1.48616	1.26547	1.17439	0.240239	0.425098
Staphylococcus_aureus_rpoB_mutants_conferring_resistance_to_daptomycin	66.9638	48.4054	85.5221	0.816156	0.694749	1.17475	0.240095	0.425098
Neisseria_gonorrhoea_mtrR_with_mutation_conferring_resistance	4.13916	1.8731	6.40522	1.69855	1.44958	1.17175	0.241296	0.426277
aadA24	2.75406e+06	3.17172e+06	2.33641e+06	-0.440971	0.37809	-1.16631	0.243488	0.428759
NmcR	5.38865	3.11182	7.66548	1.21141	1.03801	1.16705	0.24319	0.428759
MexB	96.4355	80.1485	804.65	1.01422	0.871636	1.16358	0.244595	0.430014
mdsB	21.7951	13.4299	30.1603	1.1401	0.987314	1.15475	0.248194	0.435638
mexZ	7.71465	3.99615	11.4332	1.46164	1.27038	1.15055	0.249917	0.437255
Mycobacterium_tuberculosis_mutant_embC_conferring_resistance_to_ethambutol	28.4337	17.1619	39.7056	1.18387	1.02858	1.15097	0.249743	0.437255
OXA-724	65.1419	36.8048	93.4789	1.33464	1.16294	1.14764	0.251116	0.438648
AAC(6')-Ib7	36.1164	46.8528	25.3801	-0.893114	0.77991	-1.14515	0.252147	0.439744
ANT(4')-IIb	19.8085	11.7787	27.8382	1.21337	1.06189	1.14266	0.253181	0.440843
vanHM	3.8714	1.6879	22.2755	1.78106	1.56372	1.13899	0.254708	0.442794
cmeB	122.446	70.7135	174.178	1.2963	1.14033	1.13677	0.255634	0.443695
opmE	293.043	162.613	1316.47	1.37926	1.219	1.13147	0.257858	0.446845
SPR-1	8.16071	4.32732	11.9941	1.40298	1.24203	1.12959	0.258648	0.447502
PmpM	119.175	68.0314	170.318	1.31876	1.16972	1.12742	0.259566	0.447669
TEM-243	7.05776	5.43849	8.67702	0.676113	0.599639	1.12753	0.259518	0.447669
CTX-M-107	295.534	340.868	250.2	-0.447269	0.397449	-1.12535	0.260442	0.447762
mtrE	26.2275	15.7106	36.7444	1.20179	1.06782	1.12546	0.260395	0.447762
AAC(6')-Iz	32.7311	19.5349	45.9273	1.2099	1.07874	1.12158	0.26204	0.449094
adeN	13.5491	8.93954	81.3032	0.988131	0.880825	1.12182	0.261937	0.449094
CBP-1	5.61501	3.25527	7.97474	1.21729	1.08669	1.12019	0.262634	0.449405
ceoB	11.5103	6.10146	16.9191	1.41043	1.26183	1.11776	0.263667	0.450036
Pseudomonas_aeruginosa_CpxR	66.6361	44.158	89.1141	0.999069	0.894111	1.11739	0.263828	0.450036
vanSM	15.6242	111.549	21.2567	1.05997	0.95083	1.11479	0.264942	0.451229
AST-1	15.8995	9.02007	22.7789	1.29868	1.17474	1.10551	0.26894	0.456612
Chlamydophila_psittaci_16S_rRNA_mutation_conferring_resistance_to_spectinomycin	16053	18585.5	31855	-0.458954	0.415138	-1.10555	0.268923	0.456612
aadA2	9.83105	5.94395	13.7182	1.14672	1.03828	1.10444	0.269402	0.456684
BKC-2	5.59433	2.9946	8.19406	1.32551	1.20177	1.10296	0.270044	0.457062
Staphylococcus_aureus_parC_conferring_resistance_to_fluoroquinolone	47.9572	29.9629	185.868	1.12882	1.02863	1.09739	0.272469	0.460452
AAC(6')-Ii	17.9426	10.9981	24.8871	1.14741	1.04767	1.0952	0.273429	0.461358
mfpA	6.4739	3.78109	85.6352	1.22036	1.1186	1.09098	0.275283	0.463769
MSI-1	16.857	10.4296	23.2845	1.12009	1.02999	1.08748	0.276826	0.463833
oleB	129.876	81.7276	178.023	1.11621	1.02646	1.08744	0.276844	0.463833
tet(43)	24.0131	14.6376	33.3887	1.15955	1.06671	1.08703	0.277023	0.463833
TLA-2	1.74277	0.816422	19.8089	1.53143	1.40612	1.08912	0.276103	0.463833
PDC-372	8.20518	4.51853	11.8918	1.32685	1.22237	1.08548	0.27771	0.46427
IMI-5	55.8533	30.5679	81.1387	1.40114	1.29374	1.08301	0.278804	0.465386
APH(9)-Ib	9.07044	4.4831	57.9747	1.57766	1.46298	1.07839	0.280859	0.467383
dfrF	30.0008	40.5676	19.4339	-1.05475	0.978004	-1.07847	0.280823	0.467383
Mycobacterium_tuberculosis_embA_mutant_conferring_resistance_to_ethambutol	33.1321	20.2164	46.0478	1.16898	1.08743	1.07499	0.282378	0.469195
CKO-1	8.56233	3.87616	13.2485	1.73378	1.61985	1.07034	0.284468	0.470541
efrA	26.462	15.9135	37.0105	1.20742	1.12768	1.07071	0.284299	0.470541
OXA-805	1.96788	0.745097	12.1639	1.95312	1.82483	1.0703	0.284483	0.470541
AAC(6')-Ib-SK	13.4524	7.81647	19.0883	1.25073	1.17816	1.0616	0.288417	0.475604
msrH	19.8907	12.0229	27.7585	1.18143	1.1121	1.06235	0.288079	0.475604
mdsA	49.3955	30.5815	68.2096	1.14379	1.08035	1.05873	0.289723	0.477036
tlrB_conferring_tylosin_resistance	12.6202	7.88532	17.355	1.0882	1.03111	1.05537	0.291258	0.47884
BKC-1	9.67405	6.03076	13.3173	1.05783	1.00483	1.05275	0.292456	0.480085
Staphylococcus_aureus_gyrB_conferring_resistance_to_aminocoumarin	28.8267	21.1361	36.5173	0.770697	0.739176	1.04264	0.297114	0.486998
armA	7.42198	4.51268	10.3313	1.15183	1.1072	1.04031	0.298195	0.488037
GES-23	32.5544	20.5205	44.5882	1.10105	1.06808	1.03087	0.302601	0.493765
Salmonella_serovars_gyrB_conferring_resistance_to_fluoroquinolone	86.0049	180.19	216.236	0.657514	0.637545	1.03132	0.30239	0.493765
ACT-17	7.52706	3.69122	11.3629	1.57941	1.53493	1.02898	0.303489	0.494474
baeS	142.333	100.617	958.583	0.867061	0.846895	1.02381	0.305924	0.497697
AAC(6')-Ib-cr6	95.4259	115.63	75.2221	-0.620501	0.607372	-1.02162	0.306963	0.498643
ANT(6)-Ib	9.1137	6.85051	75.3225	0.750523	0.736786	1.01864	0.308372	0.499508
mexQ	156.758	93.6895	219.827	1.22698	1.20463	1.01856	0.308412	0.499508
amrA	415.64	279.072	552.208	0.982597	0.96596	1.01722	0.309048	0.499795
vanSB	8.80307	5.63959	11.9666	1.02566	1.0125	1.013	0.311061	0.502306
aadA16	857.818	1045.21	670.428	-0.641318	0.635942	-1.00845	0.313236	0.50507
Brachyspira_hyodysenteriae_23S_rRNA_with_mutation_conferring_resistance_to_tylosin	25473.5	21406	29541	0.464744	0.463471	1.00275	0.315983	0.506501
cmlA5	24.3793	14.8868	33.8718	1.16851	1.16218	1.00545	0.314682	0.506501
cprS	186.668	114.061	1309.56	1.18238	1.17911	1.00277	0.315971	0.506501
OXA-258	4.99095	2.87582	7.10609	1.19307	1.18934	1.00314	0.315795	0.506501
OKP-A-5	13.7102	6.50851	20.9118	1.65875	1.65644	1.00139	0.316637	0.506806
DfrA36	11.4273	7.21206	15.6426	1.08397	1.08384	1.00012	0.31725	0.507042
TEM-208	4.80234	6.09273	3.51194	-0.828574	0.83026	-0.99797	0.318294	0.507966
OXA-405	5.94733	4.0371	7.85757	0.901446	0.904399	0.996734	0.318893	0.508178
Streptococcus_pyogenes_folP_with_mutation_conferring_resistance_to_sulfonamides	3.97908	13.919	1.95986	-1.67624	1.68549	-0.994508	0.319976	0.508792
Tet(X1)	20.8105	12.711	28.91	1.17203	1.17908	0.994022	0.320212	0.508792
tetU	18.7659	12.5108	25.0211	0.978971	0.989703	0.989156	0.322587	0.511819
Erm(39)	3.81134	2.35535	5.26733	1.0377	1.05136	0.987012	0.323637	0.511994
Mycobaccterium_abscessus_23S_rRNA_with_mutation_conferring_resistance_to_clarithromycin	4950.01	4172.21	5727.82	0.45716	0.462947	0.9875	0.323398	0.511994
APH(6)-Ib	13.1957	8.84348	50.2788	0.946957	0.961118	0.985266	0.324493	0.512605
IMI-8	7.85066	4.57873	11.1226	1.23233	1.25697	0.980404	0.326886	0.514893
mexV	69.8567	44.3363	95.377	1.09524	1.11631	0.981122	0.326533	0.514893
CFE-1	21.7643	14.4201	29.1085	0.991171	1.01375	0.977728	0.328209	0.515565
Enterococcus_faecium_liaF_mutant_conferring_daptomycin_resistance	7.6983	14.4772	11.291	1.42119	1.45372	0.977627	0.328259	0.515565
adeC	22.6851	14.7818	30.5885	1.02592	1.0534	0.973918	0.330097	0.51727
CTX-M-156	1262.05	1431.83	1092.28	-0.390757	0.401385	-0.973523	0.330294	0.51727
Escherichia_coli_GlpT_with_mutation_conferring_resistance_to_fosfomycin	31.6551	23.8962	39.414	0.7155	0.73751	0.970157	0.331968	0.519147
CRH-2	8.59192	5.12477	12.0591	1.17534	1.21407	0.968099	0.332995	0.519263
Rhodobacter_sphaeroides_ampC_beta-lactamase	6.52518	3.74456	9.30581	1.24615	1.2872	0.968115	0.332987	0.519263
AAC(2')-Ie	3.30293	3.10904	16.4685	2.22926	2.3196	0.96105	0.336527	0.522527
mtrD	385.051	230.077	540.025	1.22949	1.27913	0.961195	0.336454	0.522527
Mycobacterium_avium_23S_rRNA_with_mutation_conferring_resistance_to_clarithromycin	5039.63	4254.44	5824.83	0.453252	0.470895	0.962533	0.335782	0.522527
Klebsiella_pneumoniae_acrA	53.2209	36.6088	69.8329	0.91889	0.957931	0.959245	0.337435	0.523193
Staphylococcus_aureus_parE_conferring_resistance_to_fluoroquinolones	52.5405	37.3803	67.7006	0.847954	0.885226	0.957896	0.338115	0.523502
Pseudomonas_aeruginosa_catB7	30.3005	19.826	40.7749	1.01861	1.07198	0.950216	0.342003	0.52877
MexE	126.173	79.938	172.409	1.10424	1.16339	0.949152	0.342543	0.528856
KLUC-1	230.419	129.078	331.76	1.36046	1.43516	0.947952	0.343154	0.529049
Mycoplasma_pneumoniae_23S_rRNA_mutation_conferring_resistance_to_erythromycin	16859.6	12473.4	21245.8	0.768307	0.813983	0.943886	0.345228	0.531495
cprR	127.69	79.7171	175.663	1.13525	1.2128	0.936054	0.349245	0.536921
Staphylococcus_aureus_FosB	11.1746	6.99439	15.3547	1.10211	1.17949	0.934393	0.350101	0.537479
dfrE	5.85117	3.69271	8.00964	1.00932	1.08336	0.93166	0.351512	0.538129
OXY-1-1	6.41489	3.84172	8.98806	1.12039	1.20244	0.931764	0.351458	0.538129
TRU-1	51.9552	34.0819	69.8285	1.02279	1.09903	0.930632	0.352044	0.538188
Mycolicibacterium_smegmatis_16S_rRNA_mutation_in_the_rrsB_gene_conferring_resistance_to_neomycin	12943.8	14336.4	11551.1	-0.311634	0.335706	-0.928296	0.353254	0.539281
OXA-926	21.5436	13.316	29.7713	1.13799	1.23006	0.925155	0.354885	0.541014
CTX-M-8	3.57889	2.26425	4.89352	1.00682	1.09328	0.920919	0.357093	0.542361
Mycolicibacterium_smegmatis_16S_rRNA_mutation_in_the_rrsA_gene_conferring_resistance_to_viomycin	13008.5	14396.2	11620.8	-0.308963	0.335612	-0.920595	0.357262	0.542361
PDC-86	6.87328	3.81728	9.92928	1.31164	1.42474	0.920619	0.357249	0.542361
Mycolicibacterium_smegmatis_16S_rRNA_mutation_in_the_rrsB_gene_conferring_resistance_to_streptomycin	13130.2	14534.8	11725.7	-0.309815	0.337726	-0.917356	0.358956	0.54342
vanA	70.1356	46.4852	783.161	1.00599	1.09584	0.918008	0.358614	0.54342
msrC	80.9426	97.1062	64.779	-0.580975	0.634696	-0.915359	0.360003	0.543943
Mycobacteroides_chelonae_23S_rRNA_with_mutation_conferring_resistance_to_clarithromycin	4888.5	4173.96	5603.04	0.424776	0.464823	0.913844	0.360799	0.543943
Mycolicibacterium_smegmatis_16S_rRNA_mutation_in_the_rrsB_gene_conferring_resistance_to_viomycin	12918.7	14290.8	11546.6	-0.307593	0.336544	-0.913975	0.36073	0.543943
Acinetobacter_baumannii_parC_conferring_resistance_to_fluoroquinolone	3.33197	7.00036	4.59237	1.03062	1.13448	0.908451	0.36364	0.546714
ParS	132.749	86.3422	509.65	1.04985	1.1554	0.908645	0.363538	0.546714
OXA-278	6.24124	3.43766	9.04482	1.35291	1.49182	0.906885	0.364468	0.547204
OXA-491	4.39416	2.64025	6.14806	1.15261	1.27515	0.903902	0.366048	0.547314
TEM-87	4.41873	5.95128	2.88618	-1.05839	1.17067	-0.904086	0.36595	0.547314
tolC	253.964	192.376	315.551	0.709759	0.785028	0.904119	0.365932	0.547314
vanYA	17.6764	11.9228	23.43	0.952019	1.05505	0.902345	0.366874	0.547798
DHA-1	5.5628	3.58617	7.53942	0.974456	1.08137	0.901133	0.367518	0.547947
smeS	164.845	141.769	1667.39	1.06473	1.18268	0.900265	0.367979	0.547947
Mycolicibacterium_smegmatis_16S_rRNA_mutation_in_the_rrsA_gene_conferring_resistance_to_kanamycin_A	13050.9	14410.3	11691.5	-0.301617	0.33544	-0.89917	0.368562	0.548067
vanRL	8.16053	5.12667	11.1944	1.07868	1.20871	0.892418	0.372169	0.552676
PDC-41	5.51979	2.87448	8.16511	1.45813	1.63692	0.890773	0.373051	0.553232
aadA15	5.0568	6.89713	3.21647	-1.10829	1.2466	-0.88905	0.373976	0.553851
mtrR	4.84846	2.73969	6.95723	1.30347	1.47028	0.886545	0.375324	0.555092
AAC(6')-33	8.34132	11.3726	5.31006	-1.11885	1.26512	-0.88438	0.376491	0.556064
Helicobacter_pylori_23S_rRNA_with_mutation_conferring_resistance_to_clarithromycin	17201	14301.4	20100.5	0.491103	0.556987	0.881713	0.377932	0.557437
Mycobacterium_tuberculosis_embR_mutant_conferring_resistance_to_ethambutol	3.77432	1.9814	18.906	1.38147	1.57287	0.878311	0.379775	0.55789
Mycolicibacterium_smegmatis_16S_rRNA_mutation_in_the_rrsA_gene_conferring_resistance_to_hygromycin_B	12958.2	14285	11631.4	-0.29645	0.337293	-0.878909	0.379451	0.55789
TEM-181	19.836	16.658	23.014	0.472502	0.537903	0.878416	0.379718	0.55789
Mycolicibacterium_smegmatis_16S_rRNA_mutation_in_the_rrsB_gene_conferring_resistance_to_kanamycin_A	13015.1	14331.2	11698.9	-0.292763	0.334575	-0.875027	0.381559	0.559757
ACT-8	32.9978	51.3066	44.325	1.01332	1.16515	0.869697	0.384466	0.563264
erm(32)	15.1175	10.2754	19.9596	0.916544	1.05763	0.866598	0.386162	0.564989
OprM	139.057	340.536	186.185	1.01432	1.17305	0.864683	0.387213	0.565767
Streptococcus_pneumoniae_23S_rRNA_with_mutation_conferring_resistance_to_macrolide_antibiotics	36413.5	31328	41499	0.405656	0.47007	0.862969	0.388154	0.566383
blaS1	12.4788	7.65461	17.303	1.15045	1.3359	0.861179	0.38914	0.567062
vanSG	6.50038	4.52537	30.7338	0.864459	1.0055	0.859733	0.389936	0.567464
Bartonella_bacilliformis_gyrB_conferring_resistance_to_aminocoumarin	15.6476	10.9708	20.3245	0.85287	0.995303	0.856895	0.391503	0.568233
Streptococcus_pneumoniae_23S_rRNA_mutation_conferring_resistance_to_macrolides_and_streptogramins_antibiotics	36471.8	31410.7	41532.9	0.403027	0.470339	0.856887	0.391508	0.568233
lmrC	31.2461	21.3339	41.1583	0.924022	1.0826	0.85352	0.393371	0.569573
Mycobacterium_tuberculosis_mshA_mutations_conferring_resistance_to_prothionamide	8.58027	5.69024	11.4703	0.953485	1.11737	0.853331	0.393476	0.569573
arlS	7379.82	8213.04	6546.6	-0.327194	0.384745	-0.850418	0.395093	0.570399
Mycobacterium_tuberculosis_gyrA_conferring_resistance_to_fluoroquinolones	124.925	99.2659	150.585	0.593065	0.696872	0.851039	0.394748	0.570399
smeC	135.479	90.0827	180.876	1.00205	1.18156	0.848074	0.396397	0.571524
abcA	41.506	27.6932	55.3187	0.983517	1.16734	0.842532	0.39949	0.574465
Mycolicibacterium_smegmatis_16S_rRNA_mutation_in_the_rrsA_gene_conferring_resistance_to_neomycin	12991.3	14266.3	11716.4	-0.284056	0.337051	-0.842769	0.399358	0.574465
rphB	9.33169	6.37057	12.2928	0.897605	1.06665	0.841519	0.400057	0.574522
mphO	31.82	21.5591	42.081	0.943542	1.12436	0.839181	0.401368	0.575285
PDC-3	4.22658	2.51521	18.1436	1.11706	1.33191	0.838689	0.401644	0.575285
ugd	303.64	246.439	906.862	0.547773	0.657038	0.8337	0.40445	0.578544
Borreliella_burgdorferi_16S_rRNA_mutation_conferring_resistance_to_spectinomycin	4464.19	3824.34	5104.05	0.416576	0.501633	0.83044	0.40629	0.580415
ALG6-1	6.62548	4.207	9.04397	0.998152	1.20553	0.827977	0.407684	0.581591
cfr(D)	6.18332	62.7379	8.57378	1.11177	1.34418	0.827099	0.408181	0.581591
adeI	176.138	114.951	237.325	1.04359	1.2648	0.825103	0.409313	0.58171
CMY-9	217.024	247.391	186.658	-0.409664	0.49652	-0.825071	0.409331	0.58171
gadW	25.3677	18.3945	80.713	0.791876	0.970244	0.816161	0.414408	0.58663
LRA-10	4.46122	2.90459	27.4274	1.00131	1.22585	0.816827	0.414027	0.58663
mlaF	9.32706	6.47831	12.1758	0.869471	1.06379	0.81733	0.41374	0.58663
LRA-9	28.0922	19.5957	36.5886	0.882478	1.0839	0.814166	0.41555	0.587483
OXA-114u	6.83967	4.21382	9.46551	1.07795	1.33367	0.80826	0.418941	0.59151
Acinetobacter_OprD_conferring_resistance_to_imipenem	9.08078	5.27809	12.8835	1.25496	1.55592	0.806573	0.419912	0.592114
eptA	69.8879	53.1621	799.451	0.696569	0.867116	0.803317	0.421792	0.593996
adeJ	57.7442	41.7684	376.118	0.811799	1.0121	0.802093	0.422499	0.594225
Streptomyces_cinnamoneus_EF-Tu_mutants_conferring_resistance_to_elfamycin	3862.31	4534.96	3189.66	-0.508063	0.638803	-0.795337	0.426418	0.598963
ceoA	117.421	81.5068	396.065	0.908828	1.1534	0.787959	0.430721	0.603525
Salmonella_enterica_parC_conferring_resistance_to_fluoroquinolones	34.0976	25.6442	42.5511	0.718209	0.911584	0.78787	0.430773	0.603525
OKP-A-4	13.8844	8.19624	19.5726	1.23168	1.57074	0.78414	0.432958	0.605808
mexI	478.062	325.525	630.6	0.952945	1.21684	0.783131	0.43355	0.605859
CfxA4	83.2018	105.718	60.6853	-0.797285	1.02705	-0.776284	0.437581	0.610709
qepA	10.1911	6.81253	13.5696	0.934172	1.20563	0.774842	0.438433	0.611115
aadA9	11.1638	8.91232	13.4153	0.521463	0.674116	0.773551	0.439197	0.611398
vanZA	8.14673	4.6327	11.6608	1.30799	1.69357	0.772329	0.43992	0.611623
Erm(43)	7.65679	5.35204	9.96154	0.843688	1.09408	0.771137	0.440625	0.611824
LRA-1	6.63014	4.40222	8.85806	0.941006	1.22318	0.769312	0.441708	0.612547
Neisseria_gonorrhoeae_gyrB_conferring_resistance_to_zoliflodacin	298.933	251.593	1198.72	0.460438	0.603495	0.762953	0.445492	0.616498
OXA-199	6.36015	8.17755	4.54276	-0.859741	1.12735	-0.762623	0.445688	0.616498
rmtF	40.6282	27.873	53.3834	0.926469	1.21754	0.760934	0.446696	0.617109
ramA	24.4933	17.4832	31.5034	0.821841	1.0875	0.755718	0.449818	0.620635
r39_beta-lactamase	11.3994	8.1016	71.1796	0.826934	1.09601	0.754494	0.450553	0.620722
Staphylococcus_mutant_fusE_gene_conferring_resistance_to_fusidic_acid	13.9128	16.7102	73.0824	0.590801	0.783851	0.753716	0.45102	0.620722
AAC(3)-VIa	11.0505	7.42524	14.6757	0.949487	1.27209	0.7464	0.455426	0.622574
Borreliella_burgdorferi_16S_rRNA_mutation_conferring_resistance_to_kanamycin	4490.85	3913.47	5068.24	0.373181	0.502243	0.743028	0.457464	0.622574
CfxA	11.1103	14.1352	8.08531	-0.785588	1.05381	-0.745474	0.455985	0.622574
CTX-M-35	4.27267	3.0691	5.47623	0.777851	1.05211	0.739328	0.459708	0.622574
MCR-7.1	12.7875	8.9076	16.6674	0.87338	1.16947	0.746819	0.455173	0.622574
mdtP	64.5178	48.5568	196.34	0.720939	0.960899	0.750276	0.453088	0.622574
mgtA	10.7912	20.7868	13.6864	0.734797	0.991855	0.740832	0.458796	0.622574
OKP-A-3	14.0231	9.09094	18.9552	1.03474	1.39983	0.739191	0.459791	0.622574
OXA-446	3.4378	105.883	4.69952	1.03261	1.39598	0.739706	0.459478	0.622574
PDC-66	5.47114	3.59914	7.34315	0.95673	1.28643	0.743711	0.457051	0.622574
QnrD1	11.8167	13.9955	9.63781	-0.497637	0.669582	-0.743206	0.457357	0.622574
RSA-2	5.11559	14.078	6.83595	0.950783	1.27189	0.747537	0.454739	0.622574
Streptococcus_mitis_CdsA_with_mutation_conferring_daptomycin_resistance	4.84439	3.07721	6.61157	1.03041	1.38698	0.742916	0.457533	0.622574
catS	6.35649	7.86499	93.6487	-0.693674	0.941593	-0.736703	0.461303	0.623574
tetX	7.68159	9.39951	5.96366	-0.705519	0.958464	-0.736093	0.461674	0.623574
L1_beta-lactamase	11.7654	8.36848	15.1624	0.820138	1.11616	0.734786	0.46247	0.623876
mexP	97.9327	68.2954	127.57	0.896405	1.22249	0.733263	0.463398	0.624356
SGM-2	9.87666	6.9788	12.7745	0.792325	1.08306	0.731564	0.464435	0.62498
MOX-7	11.9282	8.66874	469.074	0.775445	1.06489	0.728194	0.466495	0.626978
Mycobacterium_tuberculosis_pncA_mutations_conferring_resistance_to_pyrazinamide	6.03646	3.82786	8.24507	1.01783	1.40359	0.725162	0.468353	0.6287
OpmH	98.3432	70.5885	126.098	0.831909	1.16124	0.7164	0.473745	0.635156
Mycobacterium_tuberculosis_variant_bovis_mutant_ndh_conferring_resistance_to_isoniazid	6.6436	4.47627	8.81093	0.895087	1.25706	0.712048	0.476435	0.636704
Staphylococcus_aureus_cls_conferring_resistance_to_daptomycin	30.5459	39.3394	21.7524	-0.860244	1.20717	-0.712611	0.476087	0.636704
TMB-1	10.2234	6.92976	13.5171	0.943732	1.32603	0.711699	0.476651	0.636704
CfxA2	182.985	231.098	134.872	-0.775502	1.09648	-0.707264	0.479402	0.638813
PME-1	12.1538	8.50289	15.8047	0.841719	1.18971	0.707501	0.479255	0.638813
Clostridioides_difficile_23S_rRNA_with_mutation_conferring_resistance_to_erythromycin_and_clindamycin	142408	128210	156606	0.288631	0.40885	0.705957	0.480215	0.639114
mphM	11.8968	8.65545	15.1382	0.771071	1.09636	0.7033	0.481869	0.640495
tet(48)	11.3221	8.01101	14.6331	0.840821	1.19706	0.702403	0.482428	0.640495
Escherichia_coli_MipA	12.2521	15.1746	9.32966	-0.709154	1.01143	-0.70114	0.483216	0.64076
Campylobacter_jejuni_23S_rRNA_with_mutation_conferring_resistance_to_erythromycin	32121.2	28635.4	35607.1	0.314371	0.449815	0.698891	0.48462	0.641842
OXA-286	9.71219	6.98349	12.4409	0.799894	1.14822	0.696637	0.48603	0.642928
Staphylococcus_aureus_23S_rRNA_with_mutation_conferring_resistance_to_linezolid	150782	133807	167757	0.326225	0.470595	0.693219	0.488172	0.644979
AAC(3)-IIc	19.7308	14.357	94.6215	0.788982	1.14319	0.69016	0.490093	0.645171
Escherichia_coli_UhpA_with_mutation_conferring_resistance_to_fosfomycin	5.05968	3.36846	6.7509	0.989912	1.43258	0.690998	0.489567	0.645171
Helicobacter_pylori_16S_rRNA_mutation_conferring_resistance_to_tetracycline	30833	27662.2	34003.8	0.297793	0.430485	0.691763	0.489086	0.645171
SAT-1	15.8597	18.9031	12.8163	-0.574341	0.833726	-0.688885	0.490896	0.645448
rmtG	5.17421	3.42767	6.92074	0.974046	1.41978	0.686056	0.492678	0.646282
tet(30)	2.37089	1.45535	83.2307	1.14092	1.66316	0.685996	0.492716	0.646282
oprA	25.5536	18.7265	32.3808	0.766058	1.11999	0.683989	0.493982	0.647164
ALI-2	2.54399	1.25419	57.3231	1.57847	2.3274	0.678212	0.497637	0.648833
basR	29.233	21.6177	36.8483	0.744972	1.09542	0.680078	0.496455	0.648833
OXA-671	6.04411	4.06827	8.01995	0.880461	1.29522	0.67978	0.496644	0.648833
rmtD	7.56364	5.17948	9.94779	0.887315	1.30829	0.678226	0.497628	0.648833
Escherichia_coli_soxS_with_mutation_conferring_antibiotic_resistance	26.1233	32.9093	19.3373	-0.766256	1.13639	-0.674288	0.500128	0.649925
Mycoplasma_genitalium_23S_rRNA_mutations_confers_resistance_to_fluoroquinolone_and_macrolide_antibiotics	2069.12	1850.45	2287.78	0.30597	0.452753	0.675798	0.499169	0.649925
vanO	6.25292	4.68761	31.5698	0.696863	1.03381	0.674075	0.500263	0.649925
MuxA	850.526	760.964	940.087	0.304916	0.453049	0.67303	0.500928	0.650014
Mycoplasma_Genitalium_GyrA_mutation_confers_resistance_to_fluoroquinolones	23.9249	47.7252	443.692	0.725382	1.07963	0.671879	0.501661	0.65019
OXY-5-1	2.68556	1.84887	17.4256	0.836131	1.24709	0.670468	0.50256	0.650582
aadA8	5.11961	3.62183	6.61738	0.786605	1.17631	0.668706	0.503683	0.651263
OXA-899	16.6543	11.6954	21.6131	0.851633	1.2833	0.663627	0.506929	0.654683
CfxA3	55.0904	68.3173	41.8635	-0.701507	1.06304	-0.659908	0.509313	0.655432
Mycobacterium_tuberculosis_ndh_mutant_conferring_resistance_to_isoniazid	5.6647	4.06731	7.26209	0.736309	1.11507	0.660324	0.509046	0.655432
Neisseria_gonorrhoeae_parC_conferring_resistance_to_fluoroquinolone	40.0338	57.951	560.031	0.653928	0.988384	0.661614	0.508219	0.655432
catII_from_Escherichia_coli_K-12	3.52609	6.94553	15.4221	0.8753	1.3325	0.656888	0.511253	0.656379
OXA-447	11.6304	8.82881	14.432	0.671229	1.02076	0.657577	0.51081	0.656379
Mycobacterium_tuberculosis_16S_rRNA_mutation_conferring_resistance_to_capreomycin	13524.9	14579	12470.8	-0.2253	0.346912	-0.649445	0.516051	0.660206
RanB	4.78698	3.40584	17.6557	0.796061	1.22335	0.65072	0.515227	0.660206
vanRG	17.3162	13.5294	21.1031	0.623373	0.959517	0.649674	0.515903	0.660206
CTX-M-74	12.7205	9.20392	37.8962	0.762389	1.19463	0.638182	0.523355	0.667983
Mycobacterium_tuberculosis_16S_rRNA_mutation_conferring_resistance_to_viomycin	13467.1	14498.7	12435.6	-0.22142	0.34674	-0.638575	0.5231	0.667983
rosB	1.73669	1.05958	10.7135	1.08903	1.70964	0.636997	0.524127	0.668185
GMB-1	5.93908	4.37103	7.50714	0.747295	1.17698	0.634925	0.525477	0.669124
ACT-4	6.75545	5.01952	8.49138	0.677027	1.07767	0.628232	0.529852	0.673122
GPC-1	8.6951	6.32063	11.0696	0.76203	1.21241	0.628523	0.529661	0.673122
Chlamydia_trachomatis_23S_rRNA_with_mutation_conferring_resistance_to_macrolide_antibiotics	27222.7	24659.9	29785.6	0.272477	0.436994	0.623525	0.532939	0.676256
AAC(3)-IIe	9.35791	7.34767	11.3681	0.559203	0.90137	0.620393	0.534999	0.676982
blaF	9.778	6.82978	12.7262	0.855691	1.38014	0.620003	0.535256	0.676982
emrB	1301.46	1015.81	1587.12	0.643445	1.03901	0.619287	0.535728	0.676982
Escherichia_coli_gyrB_conferring_resistance_to_aminocoumarin	117.933	100.268	135.598	0.43145	0.697332	0.618716	0.536103	0.676982
Mycobacterium_tuberculosis_rpsA_mutations_conferring_resistance_to_Pyrazinamide	136.526	155.207	259.197	-0.398998	0.645693	-0.617937	0.536617	0.676982
LpeB	87.6851	66.4912	108.879	0.707658	1.15385	0.613303	0.539676	0.678485
Mycobacterium_tuberculosis_16S_rRNA_mutation_conferring_resistance_to_kanamycin	13481.6	14476.5	12486.6	-0.213301	0.347241	-0.614272	0.539036	0.678485
vanRF	174.154	483.119	221.579	0.80432	1.31111	0.613465	0.539569	0.678485
Enterococcus_faecalis_YybT_with_mutation_conferring_daptomycin_resistance	19.5967	15.1841	24.0093	0.631553	1.03656	0.609281	0.542338	0.680263
Escherichia_coli_PtsI_with_mutation_conferring_resistance_to_fosfomycin	107.529	88.9244	126.134	0.501231	0.821814	0.609909	0.541922	0.680263
OXA-850	5.25591	6.39936	4.11246	-0.698757	1.15203	-0.606544	0.544154	0.681756
Mycobacterium_tuberculosis_16S_rRNA_mutation_conferring_resistance_to_streptomycin	13509.7	14476.5	12542.9	-0.206816	0.348035	-0.594239	0.552352	0.691233
Klebsiella_pneumoniae_OmpK37	70.5903	57.8344	83.3462	0.519863	0.877646	0.592338	0.553624	0.69203
OXA-114a	13.7407	10.2323	17.2491	0.712532	1.20489	0.591369	0.554273	0.692048
Mycobacterium_tuberculosis_16S_rRNA_mutation_conferring_resistance_to_amikacin	13530.5	14486.3	12574.6	-0.204149	0.346582	-0.589035	0.555838	0.693208
SGM-1	42.0459	32.6104	51.4813	0.648169	1.10666	0.585698	0.558078	0.695206
CGA-1	5.90942	4.37296	7.44589	0.739061	1.26573	0.583901	0.559287	0.695916
tetS	4.90692	3.66826	6.14559	0.70002	1.20819	0.579395	0.562323	0.698896
OXA-513	7.86044	5.60233	10.1186	0.81661	1.4198	0.575161	0.565183	0.701651
vgaA	20.1353	15.5252	24.7455	0.65562	1.14199	0.574105	0.565897	0.701738
CfxA5	13.7218	16.6631	10.7806	-0.607314	1.06512	-0.570181	0.568555	0.703979
Cutibacterium_acnes_16S_rRNA_mutation_conferring_resistance_to_tetracycline	32435.5	29415.7	35455.2	0.269421	0.473058	0.56953	0.568996	0.703979
Campylobacter_jejuni_gyrA_conferring_resistance_to_fluoroquinolones	12.3351	10.0028	14.6674	0.502708	0.888309	0.565916	0.571451	0.705699
tet44	21.0006	16.5122	25.4891	0.609925	1.07841	0.565577	0.571681	0.705699
Mycobacterium_tuberculosis_iniB_with_mutation_conferring_resistance_to_ethambutol	15.9039	55.027	63.8098	-0.686389	1.21727	-0.563875	0.572839	0.706329
Pseudomonas_aeruginosa_gyrA_and_parC_conferring_resistance_to_fluoroquinolone	97.3063	81.1779	113.435	0.47683	0.852162	0.559553	0.575784	0.709158
SGM-3	13.9991	10.7763	17.222	0.634207	1.13817	0.557218	0.577378	0.710319
mexL	53.3636	41.9681	64.7592	0.615023	1.11187	0.553145	0.580164	0.712138
OKP-D-1	2.59104	11.4921	3.33554	0.733302	1.32508	0.553403	0.579987	0.712138
aadA8b	62.1111	56.1325	68.0897	0.275597	0.501974	0.549027	0.582987	0.713742
OXA-57	6.67104	5.19593	8.14615	0.601637	1.09713	0.548374	0.583435	0.713742
Salmonella_enterica_gyrA_with_mutation_conferring_resistance_to_triclosan	40.9613	34.2308	211.056	0.470294	0.855582	0.549677	0.582541	0.713742
CblA-1	48.8772	54.4286	43.3257	-0.330588	0.605123	-0.546315	0.584849	0.71467
SatA	7.30345	5.70961	8.89729	0.593844	1.09302	0.543305	0.58692	0.716367
Staphylococcus_aureus_norA	22.098	120.492	26.4898	0.563747	1.03938	0.542386	0.587552	0.716367
vanRB	9.82654	7.70257	11.9505	0.562308	1.04539	0.537893	0.590651	0.719341
CTX-M-5	3.12447	7.1618	3.96178	0.629878	1.1761	0.535567	0.592258	0.720492
LMB-1	3.16675	3.85108	33.765	-0.654059	1.23392	-0.530066	0.596066	0.721917
lmrA	29.9744	23.9189	36.0298	0.573401	1.07954	0.531152	0.595314	0.721917
OXA-464	4.79228	3.57899	6.00556	0.673482	1.27061	0.530049	0.596078	0.721917
TEM-1	17.6821	15.9584	19.4058	0.288681	0.543688	0.530968	0.595441	0.721917
CMH-1	10.0791	12.4791	7.67917	-0.734916	1.40039	-0.524794	0.599727	0.72553
TEM-116	100.505	90.7117	110.298	0.277241	0.53233	0.520806	0.602502	0.728079
IND-7	11.6278	14.5211	26.9827	-0.737559	1.41904	-0.51976	0.603231	0.728152
tetB(46)	13.66	11.3125	16.0076	0.469365	0.909434	0.516107	0.60578	0.73042
antibiotic_resistant_fabG	55.7655	48.0156	63.5153	0.396702	0.778784	0.509386	0.610482	0.731236
APH(3')-IIIa	98.0421	81.0799	115.004	0.50153	0.981427	0.511021	0.609336	0.731236
ErmR	2.91174	2.14941	15.8395	0.712795	1.39347	0.511525	0.608984	0.731236
Mycoplasma_hominis_23S_rRNA_with_mutation_conferring_resistance_to_macrolide_antibiotic	22893.4	20786.2	25000.6	0.266371	0.521897	0.51039	0.609778	0.731236
rgt1438	3.57514	2.68362	21.5562	0.698998	1.37011	0.510178	0.609927	0.731236
viomycin_phosphotransferase	6.65282	5.10722	8.19843	0.624401	1.21525	0.513805	0.607389	0.731236
OXA-665	2.24864	1.48111	13.9567	0.871019	1.7146	0.508003	0.611452	0.731594
OXA-672	7.9038	6.28459	9.523	0.564084	1.11626	0.505334	0.613325	0.73303
Escherichia_coli_gyrA_conferring_resistance_to_fluoroquinolones	49.5463	53.7466	45.346	-0.269339	0.535527	-0.502942	0.615005	0.734233
Txr	22.6715	18.5813	26.7616	0.513055	1.02857	0.498803	0.617918	0.736905
Nocardia_rifampin_resistant_beta-subunit_of_RNA_polymerase_(rpoB2)	297.177	263.563	330.792	0.324079	0.654258	0.495339	0.620361	0.739009
hp1181	271.728	10680.1	452.012	0.605656	1.22687	0.49366	0.621546	0.739613
Mycobacterium_tuberculosis_rpsL_mutations_conferring_resistance_to_Streptomycin	215.434	191.043	239.825	0.325434	0.661234	0.492163	0.622604	0.740064
DHA-13	4.75045	3.67097	5.82994	0.611034	1.26024	0.484857	0.627778	0.743987
FosA2	66.5996	54.1929	260.619	0.53851	1.11122	0.484612	0.627952	0.743987
mdsC	1503.6	1720.12	1287.09	-0.418677	0.860691	-0.486442	0.626654	0.743987
AAC(3)-IVb	25.2367	19.5305	30.943	0.643803	1.33205	0.483316	0.628871	0.744267
Salmonella_enterica_gyrA_conferring_resistance_to_fluoroquinolones	44.9731	38.3519	191.787	0.420928	0.873345	0.481972	0.629826	0.744588
SRT-2	111.232	89.2092	133.255	0.575247	1.20361	0.477936	0.632696	0.74717
Clostridioides_difficile_gyrB_conferring_resistance_to_fluoroquinolone	18.9075	16.3607	21.4543	0.357353	0.75863	0.47105	0.637605	0.752153
tetW	91.9597	82.6462	101.273	0.293407	0.626092	0.468632	0.639333	0.753376
cphA7	2.75507	2.13852	13.2198	0.574064	1.23177	0.466049	0.641181	0.754737
Escherichia_coli_23S_rRNA_with_mutation_conferring_resistance_to_macrolide_antibiotics	46894.9	50521.6	43268.2	-0.223571	0.4846	-0.46135	0.644547	0.756334
Klebsiella_aerogenes_omp36_with_mutation	16.0233	13.6876	18.3591	0.394412	0.853596	0.46206	0.644038	0.756334
Staphylococcus_aureus_parE_conferring_resistance_to_aminocoumarin	37.7037	42.4505	32.9568	-0.359663	0.779755	-0.461251	0.644619	0.756334
LRA-3	9.51187	7.37442	11.6493	0.637733	1.39883	0.455906	0.648458	0.76002
AAC(6')-Iid	11.502	9.61327	13.3906	0.447036	0.98717	0.452846	0.65066	0.760224
efrB	62.1928	51.375	73.0106	0.500486	1.10542	0.452757	0.650723	0.760224
Escherichia_coli_23S_rRNA_with_mutation_conferring_resistance_to_oxazolidinone_antibiotics	46565.3	50092.8	43037.8	-0.218975	0.483402	-0.452988	0.650558	0.760224
ACT-28	13.8999	11.0427	16.7571	0.569313	1.28267	0.44385	0.657151	0.761756
BahA	12.1246	14.6103	9.639	-0.599525	1.35364	-0.442899	0.657839	0.761756
CTX-M-15	5.63724	4.33711	6.93737	0.628356	1.41172	0.445101	0.656247	0.761756
dfrA23	8.6474	6.83731	10.4575	0.577422	1.30571	0.442228	0.658325	0.761756
Enterococcus_faecalis_liaF_mutant_conferring_daptomycin_resistance	5.88974	4.45022	7.32927	0.672218	1.50643	0.446231	0.65543	0.761756
Escherichia_coli_23S_rRNA_with_mutation_conferring_resistance_to_chloramphenicol	45993.7	49431.4	42555.9	-0.216045	0.48314	-0.447168	0.654754	0.761756
Mycobacterium_tuberculosis_kasA_mutant_conferring_resistance_to_isoniazid	22.5702	18.746	26.3944	0.47232	1.06112	0.445114	0.656238	0.761756
Mycolicibacterium_smegmatis_16S_rRNA_mutation_in_the_rrsB_gene_conferring_resistance_to_hygromycin_B	1976.64	2113.53	1839.74	-0.199988	0.447797	-0.446605	0.655161	0.761756
vanTE	7.16816	5.72964	8.60668	0.556279	1.23877	0.449056	0.653391	0.761756
CMY-70	43.0392	35.3	50.7785	0.516613	1.17767	0.438675	0.660897	0.763921
APH(6)-Id	480.821	517.722	443.919	-0.223374	0.512182	-0.436123	0.662748	0.764771
Staphylococcus_mutant_fusA_gene_conferring_resistance_to_fusidic_acid	683.949	725.859	1124.93	-0.176397	0.404835	-0.435726	0.663036	0.764771
Clostridioides_difficile_rpoB_with_mutation_conferring_resistance_to_rifampicin	94.4828	700.293	102.622	0.246857	0.568286	0.434389	0.664006	0.765081
tetA(P)	5.22159	4.1317	6.31148	0.583276	1.34982	0.432114	0.665659	0.766175
rmtD2	6.81102	5.52078	8.10126	0.505078	1.17975	0.428124	0.668561	0.768704
catP	4.91451	3.95412	5.8749	0.512302	1.20199	0.426213	0.669953	0.769493
ANT(3'')-IIa	9.63539	8.02498	11.2458	0.415993	0.987839	0.421115	0.673671	0.772949
OXA-157	27.5057	22.8369	32.1744	0.486336	1.16614	0.417047	0.676644	0.775543
OXA-209	2.08299	1.60817	10.1973	0.574952	1.41443	0.406491	0.684382	0.783589
KPC-35	4.55821	3.63317	5.48324	0.511742	1.26487	0.404581	0.685785	0.784372
Erm(49)	10.1805	8.39106	11.9699	0.489154	1.21497	0.402604	0.687239	0.785211
vanC	23.4291	19.3115	27.5467	0.501682	1.25424	0.39999	0.689164	0.786585
APH(3'')-Ic	15.4048	13.064	17.7457	0.418997	1.05588	0.396823	0.691498	0.787664
Escherichia_coli_23S_rRNA_with_mutation_conferring_resistance_to_clindamycin	47749	50944.3	44553.8	-0.193348	0.487336	-0.396746	0.691555	0.787664
Escherichia_coli_23S_rRNA_with_mutation_conferring_resistance_to_clarithromycin	47449.7	50587.3	44312.1	-0.191051	0.486397	-0.392787	0.694477	0.790167
Escherichia_coli_soxR_with_mutation_conferring_antibiotic_resistance	9.72218	10.657	8.78735	-0.312453	0.807019	-0.387169	0.698631	0.794064
tetR	138.6	129.677	147.524	0.188744	0.497339	0.379508	0.704311	0.799686
CDD-2	5.87079	4.90407	6.83752	0.427439	1.13113	0.377888	0.705514	0.800219
Morganella_morganii_gyrB_conferring_resistance_to_fluoroquinolone	605.128	647.701	562.554	-0.203198	0.556684	-0.365015	0.715101	0.810249
Pseudomonas_aeruginosa_parE_conferring_resistance_to_fluoroquinolones	132.891	148.635	371.753	-0.3455	0.951737	-0.363021	0.716589	0.811093
almG	20.4859	17.3963	23.5754	0.427622	1.19864	0.356756	0.721274	0.815549
CMY-98	8.05782	6.91586	9.19977	0.358298	1.01087	0.354444	0.723006	0.81666
ErmX	10.7468	9.51461	11.979	0.300116	0.857736	0.349893	0.726419	0.819666
sul4	6.17743	7.20381	5.15106	-0.531028	1.52829	-0.347464	0.728243	0.820873
cmeR	65.5658	56.5929	74.5387	0.392712	1.13861	0.344904	0.730167	0.822192
Escherichia_coli_16S_rRNA_mutation_in_the_rrsB_gene_conferring_resistance_to_spectinomycin	10725.5	10151.6	11299.4	0.154582	0.456827	0.338381	0.735076	0.826866
Escherichia_coli_16S_rRNA_mutation_conferring_resistance_to_edeine	10796.5	10227.3	11365.8	0.152321	0.454116	0.335424	0.737305	0.828518
Burkholderia_pseudomallei_Omp38	15.4562	13.1099	17.8025	0.42788	1.2974	0.329798	0.741552	0.832433
APH(4)-Ia	17.2172	19.5602	14.8742	-0.406711	1.27252	-0.31961	0.749264	0.832515
Clostridioides_difficile_rpoC_with_mutation_conferring_resistance_to_vancomycin	309.691	327.377	292.006	-0.167539	0.513666	-0.326164	0.744301	0.832515
CMY-146	102.077	93.0867	111.068	0.250394	0.771281	0.324647	0.745448	0.832515
ELM-1	2.56717	29.5872	3.03467	0.40533	1.26652	0.320035	0.748942	0.832515
Escherichia_coli_16S_rRNA_mutation_in_the_rrnB_gene_conferring_resistance_to_spectinomycin	10851.3	10304.3	11398.3	0.145606	0.453463	0.321099	0.748135	0.832515
Escherichia_coli_16S_rRNA_mutation_in_the_rrnB_gene_conferring_resistance_to_streptomycin	10818.5	10267.6	11369.4	0.147099	0.455509	0.322932	0.746746	0.832515
Escherichia_coli_16S_rRNA_mutation_in_the_rrsB_gene_conferring_resistance_to_streptomycin	10816.4	10273.5	11359.2	0.144983	0.451208	0.321321	0.747967	0.832515
norA	7.69564	6.73338	8.65789	0.338377	1.04662	0.323305	0.746464	0.832515
OXA-153	18.4509	15.2572	21.6446	0.488182	1.52448	0.320229	0.748795	0.832515
OXA-72	4.80796	3.97466	5.64125	0.469686	1.43676	0.326907	0.743738	0.832515
APH(3')-IVa	7.79437	8.83367	6.75508	-0.42389	1.33529	-0.31745	0.750902	0.832638
Erm(47)	1.83292	1.50791	9.60883	0.445551	1.39988	0.318277	0.750275	0.832638
adeA	267.103	226.107	308.1	0.445685	1.41528	0.31491	0.75283	0.833928
Escherichia_coli_16S_rRNA_mutation_in_the_rrsB_gene_conferring_resistance_to_kanamycin_A	10803.5	10272.8	11334.2	0.141899	0.453362	0.312993	0.754286	0.834692
Escherichia_coli_parE_conferring_resistance_to_fluoroquinolones	25.3542	27.0805	23.628	-0.214882	0.695499	-0.30896	0.757352	0.837105
OmpA	613.978	667.507	560.449	-0.252656	0.82003	-0.308105	0.758002	0.837105
salA	12.1006	10.519	13.6822	0.361725	1.18838	0.304384	0.760835	0.838534
tet(A)	59346.1	63184	55508.2	-0.186864	0.61308	-0.304796	0.760522	0.838534
Escherichia_coli_16S_rRNA_mutation_in_the_rrsB_gene_conferring_resistance_to_G418	10717	10210.5	11223.5	0.136512	0.453803	0.300818	0.763553	0.839623
Escherichia_coli_16S_rRNA_mutation_in_the_rrsB_gene_conferring_resistance_to_tetracycline	10708	10204.5	11211.5	0.135821	0.452632	0.300069	0.764125	0.839623
iri	16.5117	14.1917	18.8317	0.387865	1.29264	0.300056	0.764134	0.839623
Burkholderia_dolosa_gyrA_conferring_resistance_to_fluoroquinolones	177.081	325.662	1624.11	0.178483	0.600446	0.29725	0.766275	0.841128
Escherichia_coli_16S_rRNA_mutation_in_the_rrsB_gene_conferring_resistance_to_paromomycin	10795.5	10293	11298.1	0.134464	0.455236	0.295372	0.767709	0.841854
ArnT	516.107	449.391	582.823	0.374378	1.33134	0.281205	0.778553	0.841888
Escherichia_coli_16S_rRNA_mutation_in_the_rrnB_gene_conferring_resistance_to_tetracycline	10803.3	10325.9	11280.8	0.127655	0.452328	0.282218	0.777777	0.841888
Escherichia_coli_16S_rRNA_mutation_in_the_rrsB_gene_conferring_resistance_to_gentamicin_C	10815.8	10325.8	11305.8	0.130858	0.457427	0.286074	0.774822	0.841888
Escherichia_coli_16S_rRNA_mutation_in_the_rrsB_gene_conferring_resistance_to_neomycin	10750.5	10268.6	11232.4	0.129479	0.456618	0.28356	0.776748	0.841888
Escherichia_coli_marR_mutant_conferring_antibiotic_resistance	5.31584	4.6698	5.96188	0.314688	1.09807	0.286582	0.774432	0.841888
ICR-Mo	5.90928	5.13613	6.68244	0.305609	1.0709	0.285376	0.775356	0.841888
mepR	4.407	3.71358	5.10042	0.442735	1.50571	0.294038	0.768729	0.841888
mlaD	5.86097	5.15976	6.56218	0.309488	1.09183	0.283457	0.776826	0.841888
Mycobacteroides_abscessus_16S_rRNA_mutation_conferring_resistance_to_neomycin	10417.6	10846.7	9988.58	-0.118807	0.414534	-0.286604	0.774416	0.841888
OKP-B-2	4.53923	3.87982	5.19864	0.329999	1.16256	0.283856	0.776521	0.841888
RbpA	84.4817	74.8319	94.1315	0.324349	1.11921	0.289801	0.771968	0.841888
vanG	4.6865	4.10742	5.26558	0.327496	1.16072	0.282149	0.777829	0.841888
vanYB	7.76612	8.45908	7.07316	-0.292601	1.03644	-0.282314	0.777703	0.841888
vanZF	6.38992	5.48875	7.29109	0.374374	1.3038	0.287142	0.774004	0.841888
Escherichia_coli_16S_rRNA_mutation_in_the_rrsB_gene_conferring_resistance_to_tobramycin	10809.3	10334.1	11284.5	0.126974	0.453321	0.280098	0.779402	0.841971
Escherichia_coli_16S_rRNA_mutation_in_the_rrsH_gene_conferring_resistance_to_spectinomycin	11057	10579	11535	0.124859	0.452976	0.275641	0.782824	0.844829
Pseudomonas_aeruginos_catB6	5.51695	4.77609	6.25781	0.349798	1.27408	0.274549	0.783663	0.844899
AAC(6')-Iai	6.82672	7.43321	6.22024	-0.289831	1.09781	-0.264009	0.791773	0.852799
Mycobacteroides_abscessus_16S_rRNA_mutation_conferring_resistance_to_amikacin	10512.2	10905.5	10119	-0.107904	0.416527	-0.259056	0.795592	0.85438
qacE	22.1055	22.8225	21.3886	-0.143708	0.552734	-0.259995	0.794868	0.85438
TEM-95	18.137	19.2723	17.0017	-0.165202	0.636357	-0.259607	0.795167	0.85438
Mycobacteroides_abscessus_16S_rRNA_mutation_conferring_resistance_to_gentamicin	10475.3	10858.5	10092.1	-0.105511	0.41247	-0.255803	0.798103	0.856232
Enterococcus_faecium_EF-Tu_mutants_conferring_resistance_to_GE2270A	5995.67	6348.61	5642.72	-0.169993	0.68083	-0.249684	0.802832	0.860254
Mycobacteroides_abscessus_16S_rRNA_mutation_conferring_resistance_to_kanamycin	10357.3	10728.2	9986.33	-0.10329	0.414969	-0.248911	0.80343	0.860254
Mycobacteroides_abscessus_16S_rRNA_mutation_conferring_resistance_to_tobramycin	10419.4	10791.1	10047.7	-0.102879	0.415033	-0.247882	0.804225	0.860261
Escherichia_coli_16S_rRNA_mutation_in_the_rrsC_gene_conferring_resistance_to_kasugamicin	24860.4	25691.5	24029.2	-0.0964645	0.395956	-0.243624	0.807522	0.86294
Campylobacter_coli_chloramphenicol_acetyltransferase	13.228	102.956	554.419	-0.372485	1.54649	-0.240858	0.809665	0.864383
Neisseria_meningitidis_16S_rRNA_mutation_conferring_resistance_to_spectinomycin	23948.3	23056.9	24839.7	0.107472	0.468366	0.229463	0.818509	0.87297
Laribacter_hongkongensis_ampC_beta-lactamase	3.93562	3.48416	4.38707	0.276686	1.22993	0.22496	0.822011	0.875847
Escherichia_coli_gyrA_with_mutation_conferring_resistance_to_triclosan	44.6823	46.3874	42.9771	-0.129933	0.586501	-0.221538	0.824673	0.877826
Mycobacterium_tuberculosis_rpoB_mutants_conferring_resistance_to_rifampicin	216.767	206.942	226.591	0.12652	0.593358	0.213226	0.83115	0.882996
tetO	192.97	184.192	201.748	0.131124	0.612872	0.213949	0.830586	0.882996
FOX-4	2.67425	3.0258	8.06651	-0.405139	1.94046	-0.208785	0.834616	0.885814
SHV-105	11.6609	12.5873	10.7345	-0.257915	1.26693	-0.203575	0.838686	0.889268
Haemophilus_parainfluenzae_parC_conferring_resistance_to_fluoroquinolones	8.4995	7.95408	9.04492	0.188941	0.945218	0.199891	0.841565	0.891454
CMY-66	3.79589	4.1281	3.46369	-0.24605	1.27071	-0.193632	0.846464	0.894904
tetM	58.7374	55.9177	61.557	0.134809	0.694854	0.19401	0.846168	0.894904
CIA-3	8.87053	9.65072	8.09033	-0.261308	1.36208	-0.191845	0.847864	0.895515
Escherichia_coli_LamB	15.1438	16.0859	14.2016	-0.184479	0.986857	-0.186936	0.851711	0.898708
APH(3')-Vb	6.03848	5.4441	6.63286	0.22359	1.21452	0.184097	0.853937	0.899316
Staphylococcus_aureus_LmrS	1728.68	1661.3	1796.06	0.113135	0.613115	0.184525	0.853601	0.899316
catA8	4.75096	4.30022	5.2017	0.245472	1.35148	0.181631	0.855872	0.900483
aad(6)	30.1817	28.7248	31.6386	0.135088	0.776007	0.17408	0.861802	0.905156
Erm(30)	6.33902	6.68313	5.99491	-0.226055	1.30973	-0.172597	0.862968	0.905156
OKP-B-1	4.48378	4.72436	4.24319	-0.21718	1.26452	-0.171749	0.863635	0.905156
vanTN	5.56545	6.01228	15.9434	-0.238721	1.37363	-0.173789	0.862032	0.905156
lmrP	466.607	427.943	505.271	0.23916	1.40509	0.17021	0.864845	0.905553
Erm(O)-lrm	14.2056	13.0926	15.3186	0.196664	1.17836	0.166896	0.867452	0.907411
Streptomyces_ambofaciens_23S_rRNA_with_mutation_conferring_resistance_to_macrolides	29059.5	27997	30122	0.105527	0.63696	0.165673	0.868414	0.907547
Salmonella_enterica_serovar_Typhimurium_16S_rRNA_mutation_in_the_rrsD_gene_conferring_resistance_to_spectinomycin	35939	35065	36813	0.0701829	0.439462	0.159702	0.873116	0.911587
TEM-183	7.8924	7.40605	8.37875	0.149202	1.00195	0.148912	0.881623	0.919588
ANT(9)-Ia	4.58722	4.76458	4.40986	-0.17711	1.23001	-0.143991	0.885508	0.920118
Mycolicibacterium_smegmatis_mutant_ndh_conferring_resistance_to_isoniazid	29.2309	27.166	31.2957	0.189792	1.30701	0.14521	0.884545	0.920118
Propionibacteria_23S_rRNA_with_mutation_conferring_resistance_to_macrolide_antibiotics	6804.69	7015.77	6593.62	-0.0896056	0.620968	-0.1443	0.885264	0.920118
TEM-229	7.18498	7.50561	6.86436	-0.117989	0.810364	-0.145601	0.884237	0.920118
TEM-36	2.17473	6.08064	2.1371	-0.151555	1.08682	-0.139447	0.889097	0.922967
tet(56)	5.91352	6.16419	5.66285	-0.164308	1.22994	-0.13359	0.893727	0.926891
sul3	2.92884	2.70246	21.9972	0.195013	1.48194	0.131593	0.895306	0.927646
OXA-465	9.29251	8.92425	9.66076	0.135053	1.0443	0.129324	0.897101	0.928623
EXO_beta-lactamase	13.0839	12.2603	13.9075	0.147581	1.16713	0.126448	0.899377	0.929215
Pasteurella_multocida_16S_rRNA_mutation_conferring_resistance_to_spectinomycin	18438.3	18007.6	18869	0.067411	0.532576	0.126575	0.899277	0.929215
MCR-5	3.70163	3.4293	3.97395	0.166998	1.40559	0.11881	0.905426	0.934468
Tet(X3)	3.21668	3.02263	207.906	0.130191	1.10461	0.117862	0.906177	0.934468
Mycobacterium_tuberculosis_mshA_mutations_conferring_resistance_to_isoniazid	6.08029	5.67971	6.48086	0.12799	1.10044	0.116308	0.907409	0.934473
Mycobacteroides_chelonae_16S_rRNA_mutation_conferring_resistance_to_gentamicin_C	6551.66	6685.75	6417.58	-0.0589506	0.509547	-0.115692	0.907897	0.934473
CIA-2	9.78149	9.24576	10.3172	0.152858	1.34834	0.113367	0.90974	0.935487
cmlA6	3.39439	3.54647	12.9357	-0.169622	1.53485	-0.110514	0.912002	0.936929
Mycobacteroides_chelonae_16S_rRNA_mutation_conferring_resistance_to_tobramycin	6584.32	6709.63	6459.01	-0.0548093	0.509813	-0.107509	0.914385	0.937611
OXA-898	5.83065	6.03828	5.62302	-0.16734	1.55034	-0.107938	0.914045	0.937611
CIA-1	9.74493	10.1967	9.29318	-0.140078	1.34103	-0.104456	0.916808	0.938435
Mycobacteroides_chelonae_16S_rRNA_mutation_conferring_resistance_to_neomycin	6533.02	6653.79	6412.26	-0.0532341	0.510273	-0.104325	0.916912	0.938435
Mycobacteroides_chelonae_16S_rRNA_mutation_conferring_resistance_to_amikacin	6579.95	6699.46	6460.44	-0.0523021	0.515344	-0.10149	0.919162	0.939856
Mycobacteroides_chelonae_16S_rRNA_mutation_conferring_resistance_to_kanamycin_A	6525.55	6641.12	6409.98	-0.0509967	0.510634	-0.0998693	0.920448	0.940259
Staphylococcus_aureus_GlpT_with_mutation_conferring_resistance_to_fosfomycin	2.91501	2.68077	8.05364	0.126436	1.27946	0.0988202	0.921281	0.940259
Shigella_flexneri_gyrA_conferring_resistance_to_fluoroquinolones	47.6792	48.3615	46.9968	-0.0556986	0.594248	-0.0937295	0.925324	0.942623
tet(Z)	4.7033	4.38972	5.01688	0.142759	1.52316	0.0937252	0.925327	0.942623
AAC(3)-IV	65.484	62.7674	68.2007	0.115736	1.47228	0.0786101	0.937343	0.953972
TEM-168	292.242	295.374	289.109	-0.0351519	0.505307	-0.0695654	0.94454	0.960399
Clostridium_butyricum_catB	22.3118	21.6183	23.0053	0.078596	1.16687	0.0673563	0.946298	0.961291
Escherichia_coli_folP_with_mutation_conferring_resistance_to_sulfonamides	7.73596	7.84571	25.5847	-0.0574741	0.950097	-0.0604929	0.951763	0.965942
Neisseria_gonorrhoeae_16S_rRNA_mutation_conferring_resistance_to_spectinomycin	28902.6	28641.7	29163.5	0.0260598	0.447733	0.0582039	0.953586	0.966892
antibiotic_resistant_fabI	32.9592	32.2552	33.6632	0.0579554	1.07129	0.0540987	0.956857	0.969306
dfrA14	5.7771	5.51865	6.03555	0.070698	1.38491	0.0510489	0.959287	0.970866
vanXF	3.59299	3.57317	15.8184	-0.0669424	1.48034	-0.0452211	0.963931	0.974661
ACT-1	2.70628	2.52561	11.742	0.0706564	1.95652	0.0361133	0.971192	0.98078
BJP-1_beta-lactamase	16.5431	16.6913	16.395	-0.0447936	1.26631	-0.0353732	0.971782	0.98078
fusB	6.3191	6.3145	6.3237	-0.0389368	1.1487	-0.0338965	0.97296	0.98106
SHV-200	14791.8	14689.8	14893.8	0.0198854	1.23461	0.0161066	0.987149	0.994448
efmA	7.7751	7.71702	7.83318	-0.0167549	1.22901	-0.0136329	0.989123	0.995516
ESP-1	12.2337	12.1165	83.0263	0.0166229	1.36165	0.012208	0.99026	0.995741
vanSD	5.34524	5.22872	5.46177	-0.0133281	1.22124	-0.0109135	0.991292	0.995861
BcI	131.585	130.914	132.256	0.0140193	1.45801	0.00961534	0.992328	0.995983
AAC(3)-IIb	537.796	538.058	537.533	-0.00248914	0.542401	-0.0045891	0.996338	0.998695
APH(7'')-Ia	9.1156	9.00815	9.22305	0.00169949	1.03907	0.00163558	0.998695	0.998695
arnA	226.867	226.931	678.373	-0.00226874	1.01073	-0.00224465	0.998209	0.998695
Mycobacterium_leprae_rpoB_mutations_conferring_resistance_to_rifampicin	233.504	232.999	234.008	0.00199933	0.610481	0.00327502	0.997387	0.998695
AAC(6')-29b	0.868009	5.8945	1.73602	3.02004	2.28315	1.32275	0.185918	NA
AAC(6')-Iae	1.22931	8.12705	1.5155	0.44132	1.4469	0.30501	0.760359	NA
AAC(6')-Ig	1.03174	0.453036	7.54697	1.45075	2.59203	0.559698	0.575685	NA
aacA43	1.12582	9.80372	4.55337	0.909571	1.62141	0.560976	0.574814	NA
ACC-3	1.22665	3.02684	33.0338	2.87071	1.79995	1.59488	0.110739	NA
ACC-7	0.663406	0.437284	13.9137	0.688813	2.26688	0.303859	0.761235	NA
ADC-121	0.0712158	16.5169	0.142432	0.162611	3.02619	0.0537346	0.957147	NA
ADC-157	0	15.7187	0	0	0	0	1	NA
ADC-182	1.3504	0.207431	15.376	2.92157	2.40513	1.21473	0.22447	NA
ADC-2	1.26155	45.3671	2.04016	1.72225	1.5768	1.09224	0.274728	NA
ADC-230	0.477895	0	12.3519	2.21297	2.98828	0.740548	0.458968	NA
APH(3')-VIIa	1.60738	4.26315	9.83065	1.28663	1.57678	0.815987	0.414508	NA
apmA	1.07494	0.812845	90.9799	0.56664	1.58964	0.356458	0.721498	NA
Borreliella_burgdorferi_murA_with_mutation_conferring_resistance_to_fosfomycin	1.34957	15.3471	1.78133	0.765821	1.88781	0.405666	0.684988	NA
CARB-3	1.10264	0.982017	8.34484	0.247318	1.89736	0.130349	0.896291	NA
CMY-161	1.19929	1.80492	6.21968	-1.54993	2.08777	-0.742384	0.457855	NA
D-Ala-D-Ala_ligase	1.10225	0.863192	19.2165	0.511055	2.09391	0.244067	0.807179	NA
DES-1	1.27087	0.330234	9.75671	2.23651	1.81329	1.2334	0.217426	NA
dfrA19	0.394445	29.9059	0.130838	-1.66024	3.00831	-0.551885	0.581027	NA
DfrA37	0.246147	9.04919	0.284863	0.161711	3.0204	0.0535394	0.957302	NA
EBR-2	1.18002	0.575838	9.68915	1.35519	2.2948	0.590547	0.554824	NA
emtA	1.37988	0.491209	8.61418	1.81658	1.54744	1.17393	0.240425	NA
KPC-16	0.0712158	4.56349	16.363	0.162611	3.02619	0.0537346	0.957147	NA
KPC-59	0.289972	0	18.1122	1.55415	3.00266	0.517591	0.604744	NA
LnuP	1.51623	20.6038	2.19983	1.21099	1.71006	0.708153	0.47885	NA
MOX-5	1.5951	2.51849	19.7102	1.26481	1.38684	0.912009	0.361764	NA
mphB	1.63918	0.10705	14.6638	3.30327	1.935	1.70712	0.0878003	NA
MYO-1	1.53468	8.40063	1.30006	-0.468668	2.03941	-0.229806	0.818243	NA
OXA-274	1.15375	0.673805	114.019	1.04967	1.70565	0.615409	0.538285	NA
OXA-357	1.14606	0	9.84099	3.42355	2.69585	1.26993	0.204108	NA
OXA-436	0.497343	0.589661	21.8016	-0.885385	2.64815	-0.334342	0.738122	NA
OXA-668	0.998561	0.943445	117.494	0.108333	1.75463	0.061741	0.950769	NA
OXA-669	1.07993	1.45041	115.412	-1.00343	2.07657	-0.483216	0.628942	NA
OXA-82	1.08631	0.783269	15.2052	0.587327	2.32945	0.252131	0.80094	NA
OXA-874	0.0828492	33.8113	0.165698	0.162611	3.02619	0.0537346	0.957147	NA
OXA-893	0.134405	5.21126	1.89471	-0.436522	3.02436	-0.144336	0.885235	NA
PFM-1	1.44424	0.4282	31.7153	2.07309	2.19868	0.942879	0.345743	NA
QnrVC6	1.40255	2.21759	12.1092	2.35985	1.67478	1.40905	0.15882	NA
SHV-129	0.841923	10.0614	1.35361	1.541	1.9263	0.799981	0.423722	NA
TEM-135	1.56194	6.10525	1.86932	0.527633	1.10832	0.476064	0.634029	NA
TEM-9	0.767111	1.04113	5.37623	-0.647151	1.6093	-0.402132	0.687587	NA
tet(31)	1.69744	0.475457	56.5053	2.23324	2.00991	1.11111	0.266519	NA
tet(54)	0.355647	0	10.9846	1.83161	2.99582	0.611388	0.540943	NA
vatB	1.65852	0.617588	27.3401	1.80695	1.55981	1.15844	0.246686	NA
VIM-24	0.717453	17.2776	1.06292	0.666822	2.49709	0.267039	0.789439	NA

## Sheet: Data Set 1, Tab5
Taxonomy	aerobes CRC	CRC, %	aerobes Control	Control, %	Tax_detail
Escherichia_coli	0.601549	60.1549	0.710059	71.0059	k__Bacteria;p__Proteobacteria;c__Gammaproteobacteria;o__Enterobacterales;f__Enterobacteriaceae;g__Escherichia-Shigella;s__Escherichia_coli;
Bacillus_thuringiensis	0.182752	18.2752	0.00632514	0.632514	k__Bacteria;p__Firmicutes;c__Bacilli;o__Bacillales;f__Bacillaceae;g__Bacillus;s__Bacillus_thuringiensis;
Others	0.122003	12.2003	0.153348	15.3348	Others
Klebsiella_variicola	0.0343672	3.43672	0.00796836	0.796836	k__Bacteria;p__Proteobacteria;c__Gammaproteobacteria;o__Enterobacterales;f__Enterobacteriaceae;g__Klebsiella;s__Klebsiella_variicola;
Pseudoxanthomonas_taiwanensis	0.012031	1.2031	0.00144504	0.144504	k__Bacteria;p__Proteobacteria;c__Gammaproteobacteria;o__Xanthomonadales;f__Xanthomonadaceae;g__Pseudoxanthomonas;s__Pseudoxanthomonas_taiwanensis;
Enterococcus_faecalis	0.00855463	0.855463	0.0242932	2.42932	k__Bacteria;p__Firmicutes;c__Bacilli;o__Lactobacillales;f__Enterococcaceae;g__Enterococcus;s__Enterococcus_faecalis;
Staphylococcus_epidermidis	0.00512782	0.512782	0.0195287	1.95287	k__Bacteria;p__Firmicutes;c__Bacilli;o__Staphylococcales;f__Staphylococcaceae;g__Staphylococcus;s__Staphylococcus_epidermidis;
Streptosporangiaceae_str.	0.00346809	0.346809	0.000776192	0.0776192	k__Bacteria;p__Actinobacteriota;c__Actinobacteria;o__Streptosporangiales;f__Streptosporangiaceae;g__Thermopolyspora;s__Streptosporangiaceae_str.;
Cronobacter_dublinensis	0.00240289	0.240289	0.0273154	2.73154	k__Bacteria;p__Proteobacteria;c__Gammaproteobacteria;o__Enterobacterales;f__Enterobacteriaceae;g__Cronobacter;s__Cronobacter_dublinensis;
Clostridium_perfringens	0.00213866	0.213866	0.00212214	0.212214	k__Bacteria;p__Firmicutes;c__Clostridia;o__Clostridiales;f__Clostridiaceae;g__Clostridium_sensu_stricto_1;s__Clostridium_perfringens;
Eubacterium_limosum	0.00173405	0.173405	0.00194874	0.194874	k__Bacteria;p__Firmicutes;c__Clostridia;o__Eubacteriales;f__Eubacteriaceae;g__Eubacterium;s__Eubacterium_limosum;
Proteus_mirabilis	0.00124686	0.124686	2.47721e-05	0.00247721	k__Bacteria;p__Proteobacteria;c__Gammaproteobacteria;o__Enterobacterales;f__Morganellaceae;g__Proteus;s__Proteus_mirabilis;
Paeniclostridium_sordellii	0.00123035	0.123035	0.00121383	0.121383	k__Bacteria;p__Firmicutes;c__Clostridia;o__Peptostreptococcales-Tissierellales;f__Peptostreptococcaceae;g__Paeniclostridium;s__Paeniclostridium_sordellii;
Kosakonia_sacchari	0.00107346	0.107346	0.00156064	0.156064	k__Bacteria;p__Proteobacteria;c__Gammaproteobacteria;o__Enterobacterales;f__Enterobacteriaceae;g__Kosakonia;s__Kosakonia_sacchari;
Bacillus_ginsengihumi	0.000949597	0.0949597	0.00198177	0.198177	k__Bacteria;p__Firmicutes;c__Bacilli;o__Bacillales;f__Bacillaceae;g__Bacillus;s__Bacillus_ginsengihumi;
Streptococcus_salivarius	0.000842251	0.0842251	0.00127163	0.127163	k__Bacteria;p__Firmicutes;c__Bacilli;o__Lactobacillales;f__Streptococcaceae;g__Streptococcus;s__Streptococcus_salivarius;
Morganella_morganii	0.000809222	0.0809222	3.30295e-05	0.00330295	k__Bacteria;p__Proteobacteria;c__Gammaproteobacteria;o__Enterobacterales;f__Morganellaceae;g__Morganella;s__Morganella_morganii;
Ralstonia_pickettii	0.000759678	0.0759678	0.000710133	0.0710133	k__Bacteria;p__Proteobacteria;c__Gammaproteobacteria;o__Burkholderiales;f__Burkholderiaceae;g__Ralstonia;s__Ralstonia_pickettii;
Thermobifida_fusca	0.000734906	0.0734906	0.000842251	0.0842251	k__Bacteria;p__Actinobacteriota;c__Actinobacteria;o__Streptosporangiales;f__Nocardiopsaceae;g__Thermobifida;s__Thermobifida_fusca;
Phascolarctobacterium_faecium	0.000586273	0.0586273	0.000355067	0.0355067	k__Bacteria;p__Firmicutes;c__Negativicutes;o__Acidaminococcales;f__Acidaminococcaceae;g__Phascolarctobacterium;s__Phascolarctobacterium_faecium;
Weissella_cibaria	0.000561501	0.0561501	0.00212214	0.212214	k__Bacteria;p__Firmicutes;c__Bacilli;o__Lactobacillales;f__Leuconostocaceae;g__Weissella;s__Weissella_cibaria;
Paenibacillus_barengoltzii	0.000553243	0.0553243	0.000478927	0.0478927	k__Bacteria;p__Firmicutes;c__Bacilli;o__Paenibacillales;f__Paenibacillaceae;g__Paenibacillus;s__Paenibacillus_barengoltzii;
Faecalibacterium_prausnitzii	0.000503699	0.0503699	0.000495442	0.0495442	k__Bacteria;p__Firmicutes;c__Clostridia;o__Oscillospirales;f__Ruminococcaceae;g__Faecalibacterium;s__Faecalibacterium_prausnitzii;
Acinetobacter_johnsonii	0.000503699	0.0503699	0.000578016	0.0578016	k__Bacteria;p__Proteobacteria;c__Gammaproteobacteria;o__Pseudomonadales;f__Moraxellaceae;g__Acinetobacter;s__Acinetobacter_johnsonii;
Macrococcus_caseolyticus	0.000404611	0.0404611	0.000817479	0.0817479	k__Bacteria;p__Firmicutes;c__Bacilli;o__Staphylococcales;f__Staphylococcaceae;g__Macrococcus;s__Macrococcus_caseolyticus;
Parabacteroides_merdae	0.000396354	0.0396354	0.00101566	0.101566	k__Bacteria;p__Bacteroidota;c__Bacteroidia;o__Bacteroidales;f__Tannerellaceae;g__Parabacteroides;s__Parabacteroides_merdae;
Brochothrix_thermosphacta	0.000371581	0.0371581	0.000553243	0.0553243	k__Bacteria;p__Firmicutes;c__Bacilli;o__Lactobacillales;f__Listeriaceae;g__Brochothrix;s__Brochothrix_thermosphacta;
Stenotrophomonas_acidaminiphila	0.000363324	0.0363324	0.00183314	0.183314	k__Bacteria;p__Proteobacteria;c__Gammaproteobacteria;o__Xanthomonadales;f__Xanthomonadaceae;g__Stenotrophomonas;s__Stenotrophomonas_acidaminiphila;
Paenibacillus_sp.	0.000363324	0.0363324	0	0	k__Bacteria;p__Firmicutes;c__Bacilli;o__Paenibacillales;f__Paenibacillaceae;g__Cohnella;s__Paenibacillus_sp.;
Clostridia_bacterium	0.000363324	0.0363324	2.47721e-05	0.00247721	k__Bacteria;p__Firmicutes;c__Limnochordia;o__M55-D21;f__M55-D21;g__M55-D21;s__Clostridia_bacterium;
Acidaminococcus_intestini	0.000346809	0.0346809	0.000132118	0.0132118	k__Bacteria;p__Firmicutes;c__Negativicutes;o__Acidaminococcales;f__Acidaminococcaceae;g__Acidaminococcus;s__Acidaminococcus_intestini;
Bacillus_thermoamylovorans	0.00031378	0.031378	0.00166799	0.166799	k__Bacteria;p__Firmicutes;c__Bacilli;o__Bacillales;f__Bacillaceae;g__Bacillus;s__Bacillus_thermoamylovorans;
Paenibacillus_montaniterrae	0.000305523	0.0305523	0.000107346	0.0107346	k__Bacteria;p__Firmicutes;c__Bacilli;o__Paenibacillales;f__Paenibacillaceae;g__Paenibacillus;s__Paenibacillus_montaniterrae;
Parabacteroides_distasonis	0.000297265	0.0297265	0.000454155	0.0454155	k__Bacteria;p__Bacteroidota;c__Bacteroidia;o__Bacteroidales;f__Tannerellaceae;g__Parabacteroides;s__Parabacteroides_distasonis;
Bifidobacterium_adolescentis	0.000297265	0.0297265	0.000379839	0.0379839	k__Bacteria;p__Actinobacteriota;c__Actinobacteria;o__Bifidobacteriales;f__Bifidobacteriaceae;g__Bifidobacterium;s__Bifidobacterium_adolescentis;
Bacteroides_uniformis	0.000289008	0.0289008	0.00047067	0.047067	k__Bacteria;p__Bacteroidota;c__Bacteroidia;o__Bacteroidales;f__Bacteroidaceae;g__Bacteroides;s__Bacteroides_uniformis;
Bifidobacterium_longum	0.00028075	0.028075	0.000272493	0.0272493	k__Bacteria;p__Actinobacteriota;c__Actinobacteria;o__Bifidobacteriales;f__Bifidobacteriaceae;g__Bifidobacterium;s__Bifidobacterium_longum;
Paenibacillus_ginsengihumi	0.00028075	0.028075	0.000148633	0.0148633	k__Bacteria;p__Firmicutes;c__Bacilli;o__Paenibacillales;f__Paenibacillaceae;g__Paenibacillus;s__Paenibacillus_ginsengihumi;
Clostridium_scindens	0.000272493	0.0272493	0.000297265	0.0297265	k__Bacteria;p__Firmicutes;c__Clostridia;o__Lachnospirales;f__Lachnospiraceae;g__Lachnoclostridium;s__Clostridium_scindens;
Oscillibacter_sp.	0.000272493	0.0272493	0.000338552	0.0338552	k__Bacteria;p__Firmicutes;c__Clostridia;o__Oscillospirales;f__Oscillospiraceae;g__Oscillibacter;s__Oscillibacter_sp.;
Bacteroides_dorei	0.000264236	0.0264236	0.000842251	0.0842251	k__Bacteria;p__Bacteroidota;c__Bacteroidia;o__Bacteroidales;f__Bacteroidaceae;g__Bacteroides;s__Bacteroides_dorei;
Thermobacillus_composti	0.000264236	0.0264236	0.000718391	0.0718391	k__Bacteria;p__Firmicutes;c__Bacilli;o__Paenibacillales;f__Paenibacillaceae;g__Thermobacillus;s__Thermobacillus_composti;
Bacillus_clausii	0.000264236	0.0264236	8.25737e-06	0.000825737	k__Bacteria;p__Firmicutes;c__Bacilli;o__Bacillales;f__Bacillaceae;g__Bacillus;s__Bacillus_clausii;
Lactococcus_lactis	0.000255978	0.0255978	0.000247721	0.0247721	k__Bacteria;p__Firmicutes;c__Bacilli;o__Lactobacillales;f__Streptococcaceae;g__Lactococcus;s__Lactococcus_lactis;
Dorea_formicigenerans	0.000247721	0.0247721	0.000305523	0.0305523	k__Bacteria;p__Firmicutes;c__Clostridia;o__Lachnospirales;f__Lachnospiraceae;g__Dorea;s__Dorea_formicigenerans;
Symbiobacterium_thermophilum	0.000231206	0.0231206	0.000231206	0.0231206	k__Bacteria;p__Firmicutes;c__Symbiobacteriia;o__Symbiobacteriales;f__Symbiobacteraceae;g__Symbiobacterium;s__Symbiobacterium_thermophilum;
Devosia_riboflavina	0.000222949	0.0222949	0.001957	0.1957	k__Bacteria;p__Proteobacteria;c__Alphaproteobacteria;o__Rhizobiales;f__Devosiaceae;g__Devosia;s__Devosia_riboflavina;
Desulfotomaculum_ferrireducens	0.000214692	0.0214692	8.25737e-05	0.00825737	k__Bacteria;p__Firmicutes;c__Desulfotomaculia;o__Desulfotomaculales;f__Desulfotomaculales;g__Desulfotomaculum;s__Desulfotomaculum_ferrireducens;
Bacteroides_fragilis	0.000206434	0.0206434	0.000247721	0.0247721	k__Bacteria;p__Bacteroidota;c__Bacteroidia;o__Bacteroidales;f__Bacteroidaceae;g__Bacteroides;s__Bacteroides_fragilis;
Curtobacterium_sp.	0.000206434	0.0206434	0.000173405	0.0173405	k__Bacteria;p__Actinobacteriota;c__Actinobacteria;o__Micrococcales;f__Microbacteriaceae;g__Curtobacterium;s__Curtobacterium_sp.;
Clostridiales_bacterium	0.000206434	0.0206434	0.000173405	0.0173405	k__Bacteria;p__Firmicutes;c__Clostridia;o__Oscillospirales;f__Oscillospiraceae;g__Colidextribacter;s__Clostridiales_bacterium;
Bacillus_thermolactis	0.000206434	0.0206434	0.000189919	0.0189919	k__Bacteria;p__Firmicutes;c__Bacilli;o__Bacillales;f__Bacillaceae;g__Bacillus;s__Bacillus_thermolactis;
Pseudoclostridium_thermosuccinogenes	0.000189919	0.0189919	9.0831e-05	0.0090831	k__Bacteria;p__Firmicutes;c__Clostridia;o__Clostridia;f__Hungateiclostridiaceae;g__Pseudoclostridium;s__Pseudoclostridium_thermosuccinogenes;
Agrobacterium_radiobacter	0.000173405	0.0173405	0.00115603	0.115603	k__Bacteria;p__Proteobacteria;c__Alphaproteobacteria;o__Rhizobiales;f__Rhizobiaceae;g__Allorhizobium-Neorhizobium-Pararhizobium-Rhizobium;s__Agrobacterium_radiobacter;
Paenibacillus_lautus	0.000173405	0.0173405	0.000181662	0.0181662	k__Bacteria;p__Firmicutes;c__Bacilli;o__Paenibacillales;f__Paenibacillaceae;g__Paenibacillus;s__Paenibacillus_lautus;
Intestinimonas_butyriciproducens	0.00015689	0.015689	0.00028075	0.028075	k__Bacteria;p__Firmicutes;c__Clostridia;o__Oscillospirales;f__Oscillospiraceae;g__Intestinimonas;s__Intestinimonas_butyriciproducens;
Brevundimonas_terrae	0.00015689	0.015689	0.000891795	0.0891795	k__Bacteria;p__Proteobacteria;c__Alphaproteobacteria;o__Caulobacterales;f__Caulobacteraceae;g__Brevundimonas;s__Brevundimonas_terrae;
Clostridium_butyricum	0.000140375	0.0140375	9.90884e-05	0.00990884	k__Bacteria;p__Firmicutes;c__Clostridia;o__Clostridiales;f__Clostridiaceae;g__Clostridium_sensu_stricto_1;s__Clostridium_butyricum;
Collinsella_sp.	0.000140375	0.0140375	2.47721e-05	0.00247721	k__Bacteria;p__Actinobacteriota;c__Coriobacteriia;o__Coriobacteriales;f__Coriobacteriaceae;g__Collinsella;s__Collinsella_sp.;
Vibrio_metschnikovii	0.000140375	0.0140375	0.000173405	0.0173405	k__Bacteria;p__Proteobacteria;c__Gammaproteobacteria;o__Vibrionales;f__Vibrionaceae;g__Vibrio;s__Vibrio_metschnikovii;
Novosphingobium_sp.	0.000132118	0.0132118	0.000379839	0.0379839	k__Bacteria;p__Proteobacteria;c__Alphaproteobacteria;o__Sphingomonadales;f__Sphingomonadaceae;g__Novosphingobium;s__Novosphingobium_sp.;
anaerobic_digester	0.000132118	0.0132118	1.65147e-05	0.00165147	k__Bacteria;p__Firmicutes;c__Limnochordia;s__anaerobic_digester;
Pseudoxanthomonas_suwonensis	0.00012386	0.012386	0.00199003	0.199003	k__Bacteria;p__Proteobacteria;c__Gammaproteobacteria;o__Xanthomonadales;f__Xanthomonadaceae;g__Pseudoxanthomonas;s__Pseudoxanthomonas_suwonensis;
Actinomadura_keratinilytica	0.00012386	0.012386	0.000206434	0.0206434	k__Bacteria;p__Actinobacteriota;c__Actinobacteria;o__Streptosporangiales;f__Thermomonosporaceae;g__Actinomadura;s__Actinomadura_keratinilytica;
Paenibacillus_apis	0.00012386	0.012386	0	0	k__Bacteria;p__Firmicutes;c__Bacilli;o__Paenibacillales;f__Paenibacillaceae;g__Paenibacillus;s__Paenibacillus_apis;
Firmicutes_bacterium	0.00012386	0.012386	2.47721e-05	0.00247721	k__Bacteria;p__Firmicutes;c__Bacilli;o__Paenibacillales;f__Paenibacillaceae;g__Thermobacillus;s__Firmicutes_bacterium;
Aeromonas_caviae	0.000107346	0.0107346	8.25737e-06	0.000825737	k__Bacteria;p__Proteobacteria;c__Gammaproteobacteria;o__Aeromonadales;f__Aeromonadaceae;g__Aeromonas;s__Aeromonas_caviae;
Bordetella_petrii	9.90884e-05	0.00990884	0.000181662	0.0181662	k__Bacteria;p__Proteobacteria;c__Gammaproteobacteria;o__Burkholderiales;f__Alcaligenaceae;g__Bordetella;s__Bordetella_petrii;
Marinactinospora_endophytica	9.90884e-05	0.00990884	0	0	k__Bacteria;p__Actinobacteriota;c__Actinobacteria;o__Streptosporangiales;f__Nocardiopsaceae;g__Marinactinospora;s__Marinactinospora_endophytica;
Streptomyces_carpaticus	9.0831e-05	0.0090831	9.90884e-05	0.00990884	k__Bacteria;p__Actinobacteriota;c__Actinobacteria;o__Streptomycetales;f__Streptomycetaceae;g__Streptomyces;s__Streptomyces_carpaticus;
Photobacterium_phosphoreum	9.0831e-05	0.0090831	0.000132118	0.0132118	k__Bacteria;p__Proteobacteria;c__Gammaproteobacteria;o__Vibrionales;f__Vibrionaceae;g__Photobacterium;s__Photobacterium_phosphoreum;
Moellerella_wisconsensis	9.0831e-05	0.0090831	0	0	k__Bacteria;p__Proteobacteria;c__Gammaproteobacteria;o__Enterobacterales;f__Morganellaceae;g__Moellerella;s__Moellerella_wisconsensis;
Streptococcus_parasanguinis	8.25737e-05	0.00825737	0.000165147	0.0165147	k__Bacteria;p__Firmicutes;c__Bacilli;o__Lactobacillales;f__Streptococcaceae;g__Streptococcus;s__Streptococcus_parasanguinis;
Sutterella_wadsworthensis	8.25737e-05	0.00825737	0.000115603	0.0115603	k__Bacteria;p__Proteobacteria;c__Gammaproteobacteria;o__Burkholderiales;f__Sutterellaceae;g__Sutterella;s__Sutterella_wadsworthensis;
Carnobacterium_inhibens	8.25737e-05	0.00825737	0.000148633	0.0148633	k__Bacteria;p__Firmicutes;c__Bacilli;o__Lactobacillales;f__Carnobacteriaceae;g__Carnobacterium;s__Carnobacterium_inhibens;
Desulfosporosinus_sp.	8.25737e-05	0.00825737	5.78016e-05	0.00578016	k__Bacteria;p__Firmicutes;c__Desulfitobacteriia;o__Desulfitobacteriales;f__Desulfitobacteriales;g__Desulfitobacteriales;s__Desulfosporosinus_sp.;
Pseudomonas_flexibilis	7.43163e-05	0.00743163	0.0016267	0.16267	k__Bacteria;p__Proteobacteria;c__Gammaproteobacteria;o__Pseudomonadales;f__Pseudomonadaceae;g__Pseudomonas;s__Pseudomonas_flexibilis;
Solibacillus_silvestris	7.43163e-05	0.00743163	0.000611045	0.0611045	k__Bacteria;p__Firmicutes;c__Bacilli;o__Bacillales;f__Planococcaceae;g__Solibacillus;s__Solibacillus_silvestris;
Peptoniphilus_lacrimalis	7.43163e-05	0.00743163	4.95442e-05	0.00495442	k__Bacteria;p__Firmicutes;c__Clostridia;o__Peptostreptococcales-Tissierellales;f__Peptostreptococcales-Tissierellales;g__Peptoniphilus;s__Peptoniphilus_lacrimalis;
Bacillus_coagulans	6.60589e-05	0.00660589	0.00400482	0.400482	k__Bacteria;p__Firmicutes;c__Bacilli;o__Bacillales;f__Bacillaceae;g__Bacillus;s__Bacillus_coagulans;
Clostridium_baratii	6.60589e-05	0.00660589	0.000132118	0.0132118	k__Bacteria;p__Firmicutes;c__Clostridia;o__Clostridiales;f__Clostridiaceae;g__Clostridium_sensu_stricto_1;s__Clostridium_baratii;
Novibacillus_thermophilus	6.60589e-05	0.00660589	0.000239464	0.0239464	k__Bacteria;p__Firmicutes;c__Bacilli;o__Thermoactinomycetales;f__Thermoactinomycetaceae;g__Novibacillus;s__Novibacillus_thermophilus;
Acinetobacter_sp.	6.60589e-05	0.00660589	9.0831e-05	0.0090831	k__Bacteria;p__Proteobacteria;c__Gammaproteobacteria;o__Pseudomonadales;f__Moraxellaceae;g__Acinetobacter;s__Acinetobacter_sp.;
Eubacterium_rectale	6.60589e-05	0.00660589	1.65147e-05	0.00165147	k__Bacteria;p__Firmicutes;c__Clostridia;o__Lachnospirales;f__Lachnospiraceae;g__Agathobacter;s__Eubacterium_rectale;
Rhodococcus_pyridinivorans	6.60589e-05	0.00660589	2.47721e-05	0.00247721	k__Bacteria;p__Actinobacteriota;c__Actinobacteria;o__Corynebacteriales;f__Nocardiaceae;g__Rhodococcus;s__Rhodococcus_pyridinivorans;
Tepidimicrobium_sp.	6.60589e-05	0.00660589	0	0	k__Bacteria;p__Firmicutes;c__Clostridia;o__Peptostreptococcales-Tissierellales;f__Peptostreptococcales-Tissierellales;g__Tepidimicrobium;s__Tepidimicrobium_sp.;
Pediococcus_pentosaceus	5.78016e-05	0.00578016	4.95442e-05	0.00495442	k__Bacteria;p__Firmicutes;c__Bacilli;o__Lactobacillales;f__Lactobacillaceae;g__Pediococcus;s__Pediococcus_pentosaceus;
Pantoea_cypripedii	4.95442e-05	0.00495442	0.000330295	0.0330295	k__Bacteria;p__Proteobacteria;c__Gammaproteobacteria;o__Enterobacterales;f__Erwiniaceae;g__Pantoea;s__Pantoea_cypripedii;
Psychrobacter_maritimus	4.95442e-05	0.00495442	2.47721e-05	0.00247721	k__Bacteria;p__Proteobacteria;c__Gammaproteobacteria;o__Pseudomonadales;f__Moraxellaceae;g__Psychrobacter;s__Psychrobacter_maritimus;
Dielma_fastidiosa	4.95442e-05	0.00495442	0	0	k__Bacteria;p__Firmicutes;c__Bacilli;o__Erysipelotrichales;f__Erysipelotrichaceae;g__Dielma;s__Dielma_fastidiosa;
Ruminococcaceae_bacterium	4.95442e-05	0.00495442	1.65147e-05	0.00165147	k__Bacteria;p__Firmicutes;c__Clostridia;o__Oscillospirales;f__Ruminococcaceae;g__Candidatus_Soleaferrea;s__Ruminococcaceae_bacterium;
Symbiobacterium_terraclitae	4.95442e-05	0.00495442	0	0	k__Bacteria;p__Firmicutes;c__Symbiobacteriia;o__Symbiobacteriales;f__Symbiobacteraceae;g__Symbiobacterium;s__Symbiobacterium_terraclitae;
Bacteroides_thetaiotaomicron	4.12868e-05	0.00412868	0.000231206	0.0231206	k__Bacteria;p__Bacteroidota;c__Bacteroidia;o__Bacteroidales;f__Bacteroidaceae;g__Bacteroides;s__Bacteroides_thetaiotaomicron;
Sphingomonas_panni	4.12868e-05	0.00412868	3.30295e-05	0.00330295	k__Bacteria;p__Proteobacteria;c__Alphaproteobacteria;o__Sphingomonadales;f__Sphingomonadaceae;g__Sphingomonas;s__Sphingomonas_panni;
Nonomuraea_sp.	4.12868e-05	0.00412868	5.78016e-05	0.00578016	k__Bacteria;p__Actinobacteriota;c__Actinobacteria;o__Streptosporangiales;f__Streptosporangiaceae;g__Nonomuraea;s__Nonomuraea_sp.;
Paenibacillus_xylanexedens	4.12868e-05	0.00412868	3.30295e-05	0.00330295	k__Bacteria;p__Firmicutes;c__Bacilli;o__Paenibacillales;f__Paenibacillaceae;g__Paenibacillus;s__Paenibacillus_xylanexedens;
Glutamicibacter_arilaitensis	4.12868e-05	0.00412868	4.12868e-05	0.00412868	k__Bacteria;p__Actinobacteriota;c__Actinobacteria;o__Micrococcales;f__Micrococcaceae;g__Glutamicibacter;s__Glutamicibacter_arilaitensis;
Ketogulonicigenium_vulgare	4.12868e-05	0.00412868	0.000305523	0.0305523	k__Bacteria;p__Proteobacteria;c__Alphaproteobacteria;o__Rhodobacterales;f__Rhodobacteraceae;g__Ketogulonicigenium;s__Ketogulonicigenium_vulgare;
Clostridium_sp.	4.12868e-05	0.00412868	1.65147e-05	0.00165147	k__Bacteria;p__Firmicutes;c__Clostridia;o__Clostridiales;f__Clostridiaceae;g__Clostridium_sensu_stricto_13;s__Clostridium_sp.;
Lactobacillus_salivarius	4.12868e-05	0.00412868	0	0	k__Bacteria;p__Firmicutes;c__Bacilli;o__Lactobacillales;f__Lactobacillaceae;g__Lactobacillus;s__Lactobacillus_salivarius;
Streptococcus_lutetiensis	4.12868e-05	0.00412868	4.12868e-05	0.00412868	k__Bacteria;p__Firmicutes;c__Bacilli;o__Lactobacillales;f__Streptococcaceae;g__Streptococcus;s__Streptococcus_lutetiensis;
Terrisporobacter_glycolicus	4.12868e-05	0.00412868	2.47721e-05	0.00247721	k__Bacteria;p__Firmicutes;c__Clostridia;o__Peptostreptococcales-Tissierellales;f__Peptostreptococcaceae;g__Terrisporobacter;s__Terrisporobacter_glycolicus;
Streptomyces_thermoatroviridis	4.12868e-05	0.00412868	4.12868e-05	0.00412868	k__Bacteria;p__Actinobacteriota;c__Actinobacteria;o__Streptomycetales;f__Streptomycetaceae;g__Streptomyces;s__Streptomyces_thermoatroviridis;
Massilia_timonae	3.30295e-05	0.00330295	0.000173405	0.0173405	k__Bacteria;p__Proteobacteria;c__Gammaproteobacteria;o__Burkholderiales;f__Oxalobacteraceae;g__Massilia;s__Massilia_timonae;
Bacillus_gibsonii	3.30295e-05	0.00330295	9.0831e-05	0.0090831	k__Bacteria;p__Firmicutes;c__Bacilli;o__Bacillales;f__Bacillaceae;g__Bacillus;s__Bacillus_gibsonii;
Thermobispora_bispora	3.30295e-05	0.00330295	8.25737e-05	0.00825737	k__Bacteria;p__Actinobacteriota;c__Actinobacteria;o__Streptosporangiales;f__Thermomonosporaceae;g__Thermobispora;s__Thermobispora_bispora;
Lactobacillus_sakei	3.30295e-05	0.00330295	3.30295e-05	0.00330295	k__Bacteria;p__Firmicutes;c__Bacilli;o__Lactobacillales;f__Lactobacillaceae;g__Lactobacillus;s__Lactobacillus_sakei;
Streptococcus_anginosus	3.30295e-05	0.00330295	0	0	k__Bacteria;p__Firmicutes;c__Bacilli;o__Lactobacillales;f__Streptococcaceae;g__Streptococcus;s__Streptococcus_anginosus;
Erysipelatoclostridium_ramosum	3.30295e-05	0.00330295	4.12868e-05	0.00412868	k__Bacteria;p__Firmicutes;c__Bacilli;o__Erysipelotrichales;f__Erysipelatoclostridiaceae;g__Erysipelatoclostridium;s__Erysipelatoclostridium_ramosum;
Sphingobacterium_composti	3.30295e-05	0.00330295	3.30295e-05	0.00330295	k__Bacteria;p__Bacteroidota;c__Bacteroidia;o__Sphingobacteriales;f__Sphingobacteriaceae;g__Sphingobacterium;s__Sphingobacterium_composti;
Azospirillum_sp.	3.30295e-05	0.00330295	4.95442e-05	0.00495442	k__Bacteria;p__Proteobacteria;c__Alphaproteobacteria;o__Azospirillales;f__Azospirillaceae;g__Niveispirillum;s__Azospirillum_sp.;
Negativicoccus_massiliensis	3.30295e-05	0.00330295	0	0	k__Bacteria;p__Firmicutes;c__Negativicutes;o__Veillonellales-Selenomonadales;f__Veillonellaceae;g__Negativicoccus;s__Negativicoccus_massiliensis;
Corynebacterium_accolens	3.30295e-05	0.00330295	8.25737e-06	0.000825737	k__Bacteria;p__Actinobacteriota;c__Actinobacteria;o__Corynebacteriales;f__Corynebacteriaceae;g__Corynebacterium;s__Corynebacterium_accolens;
Lactobacillus_johnsonii	3.30295e-05	0.00330295	0	0	k__Bacteria;p__Firmicutes;c__Bacilli;o__Lactobacillales;f__Lactobacillaceae;g__Lactobacillus;s__Lactobacillus_johnsonii;
Haemophilus_parainfluenzae	3.30295e-05	0.00330295	4.12868e-05	0.00412868	k__Bacteria;p__Proteobacteria;c__Gammaproteobacteria;o__Pasteurellales;f__Pasteurellaceae;g__Haemophilus;s__Haemophilus_parainfluenzae;
Bacteroides_intestinalis	2.47721e-05	0.00247721	4.95442e-05	0.00495442	k__Bacteria;p__Bacteroidota;c__Bacteroidia;o__Bacteroidales;f__Bacteroidaceae;g__Bacteroides;s__Bacteroides_intestinalis;
Bacteroides_stercoris	2.47721e-05	0.00247721	4.95442e-05	0.00495442	k__Bacteria;p__Bacteroidota;c__Bacteroidia;o__Bacteroidales;f__Bacteroidaceae;g__Bacteroides;s__Bacteroides_stercoris;
Acetobacter_pasteurianus	2.47721e-05	0.00247721	8.25737e-06	0.000825737	k__Bacteria;p__Proteobacteria;c__Alphaproteobacteria;o__Acetobacterales;f__Acetobacteraceae;g__Acetobacter;s__Acetobacter_pasteurianus;
Aurantimonas_sp.	2.47721e-05	0.00247721	0.000115603	0.0115603	k__Bacteria;p__Proteobacteria;c__Alphaproteobacteria;o__Rhizobiales;f__Rhizobiaceae;g__Aureimonas;s__Aurantimonas_sp.;
Leuconostoc_mesenteroides	2.47721e-05	0.00247721	2.47721e-05	0.00247721	k__Bacteria;p__Firmicutes;c__Bacilli;o__Lactobacillales;f__Leuconostocaceae;g__Leuconostoc;s__Leuconostoc_mesenteroides;
Streptococcus_agalactiae	2.47721e-05	0.00247721	8.25737e-06	0.000825737	k__Bacteria;p__Firmicutes;c__Bacilli;o__Lactobacillales;f__Streptococcaceae;g__Streptococcus;s__Streptococcus_agalactiae;
Bacillus_horti	2.47721e-05	0.00247721	3.30295e-05	0.00330295	k__Bacteria;p__Firmicutes;c__Bacilli;o__Bacillales;f__Bacillaceae;g__Bacillus;s__Bacillus_horti;
Erythrobacter_sp.	2.47721e-05	0.00247721	9.0831e-05	0.0090831	k__Bacteria;p__Proteobacteria;c__Alphaproteobacteria;o__Sphingomonadales;f__Sphingomonadaceae;g__Altererythrobacter;s__Erythrobacter_sp.;
Thermostaphylospora_chromogena	2.47721e-05	0.00247721	1.65147e-05	0.00165147	k__Bacteria;p__Actinobacteriota;c__Actinobacteria;o__Streptosporangiales;f__Thermomonosporaceae;g__Thermomonosporaceae;s__Thermostaphylospora_chromogena;
Halomonas_stevensii	2.47721e-05	0.00247721	5.78016e-05	0.00578016	k__Bacteria;p__Proteobacteria;c__Gammaproteobacteria;o__Oceanospirillales;f__Halomonadaceae;g__Halomonas;s__Halomonas_stevensii;
Flavobacterium_sp.	2.47721e-05	0.00247721	0	0	k__Bacteria;p__Bacteroidota;c__Bacteroidia;o__Flavobacteriales;f__Flavobacteriaceae;g__Flavobacterium;s__Flavobacterium_sp.;
Brachybacterium_sp.	2.47721e-05	0.00247721	5.78016e-05	0.00578016	k__Bacteria;p__Actinobacteriota;c__Actinobacteria;o__Micrococcales;f__Dermabacteraceae;g__Brachybacterium;s__Brachybacterium_sp.;
Aeromicrobium_camelliae	2.47721e-05	0.00247721	4.12868e-05	0.00412868	k__Bacteria;p__Actinobacteriota;c__Actinobacteria;o__Propionibacteriales;f__Nocardioidaceae;g__Aeromicrobium;s__Aeromicrobium_camelliae;
Bifidobacterium_pseudolongum	2.47721e-05	0.00247721	4.12868e-05	0.00412868	k__Bacteria;p__Actinobacteriota;c__Actinobacteria;o__Bifidobacteriales;f__Bifidobacteriaceae;g__Bifidobacterium;s__Bifidobacterium_pseudolongum;
Pigmentiphaga_sp.	1.65147e-05	0.00165147	6.60589e-05	0.00660589	k__Bacteria;p__Proteobacteria;c__Gammaproteobacteria;o__Burkholderiales;f__Alcaligenaceae;g__Pigmentiphaga;s__Pigmentiphaga_sp.;
Orrella_dioscoreae	1.65147e-05	0.00165147	5.78016e-05	0.00578016	k__Bacteria;p__Proteobacteria;c__Gammaproteobacteria;o__Burkholderiales;f__Alcaligenaceae;g__Orrella;s__Orrella_dioscoreae;
Dyadobacter_fermentans	1.65147e-05	0.00165147	2.47721e-05	0.00247721	k__Bacteria;p__Bacteroidota;c__Bacteroidia;o__Cytophagales;f__Spirosomaceae;g__Dyadobacter;s__Dyadobacter_fermentans;
Lactobacillus_murinus	1.65147e-05	0.00165147	0	0	k__Bacteria;p__Firmicutes;c__Bacilli;o__Lactobacillales;f__Lactobacillaceae;g__Lactobacillus;s__Lactobacillus_murinus;
Eubacteriaceae_bacterium	1.65147e-05	0.00165147	0	0	k__Bacteria;p__Firmicutes;c__Clostridia;o__Oscillospirales;f__Eubacterium_coprostanoligenes_group;g__Eubacterium_coprostanoligenes_group;s__Eubacteriaceae_bacterium;
Bacteroides_ovatus	1.65147e-05	0.00165147	0	0	k__Bacteria;p__Bacteroidota;c__Bacteroidia;o__Bacteroidales;f__Bacteroidaceae;g__Bacteroides;s__Bacteroides_ovatus;
Pseudomonas_sp.	8.25737e-06	0.000825737	8.25737e-06	0.000825737	k__Bacteria;p__Proteobacteria;c__Gammaproteobacteria;o__Xanthomonadales;f__Xanthomonadaceae;g__Xylella;s__Pseudomonas_sp.;
Lactobacillus_vaccinostercus	8.25737e-06	0.000825737	0	0	k__Bacteria;p__Firmicutes;c__Bacilli;o__Lactobacillales;f__Lactobacillaceae;g__Lactobacillus;s__Lactobacillus_vaccinostercus;
Sphingobacterium_multivorum	8.25737e-06	0.000825737	0.000189919	0.0189919	k__Bacteria;p__Bacteroidota;c__Bacteroidia;o__Sphingobacteriales;f__Sphingobacteriaceae;g__Sphingobacterium;s__Sphingobacterium_multivorum;
Bacteroides_eggerthii	8.25737e-06	0.000825737	8.25737e-06	0.000825737	k__Bacteria;p__Bacteroidota;c__Bacteroidia;o__Bacteroidales;f__Bacteroidaceae;g__Bacteroides;s__Bacteroides_eggerthii;
Thermostaphylospora_chromogena	8.25737e-06	0.000825737	1.65147e-05	0.00165147	k__Bacteria;p__Actinobacteriota;c__Actinobacteria;o__Streptosporangiales;f__Thermomonosporaceae;g__Thermostaphylospora;s__Thermostaphylospora_chromogena;
Serratia_plymuthica	8.25737e-06	0.000825737	0.000181662	0.0181662	k__Bacteria;p__Proteobacteria;c__Gammaproteobacteria;o__Enterobacterales;f__Yersiniaceae;g__Serratia;s__Serratia_plymuthica;
Bacteroides_caccae	8.25737e-06	0.000825737	3.30295e-05	0.00330295	k__Bacteria;p__Bacteroidota;c__Bacteroidia;o__Bacteroidales;f__Bacteroidaceae;g__Bacteroides;s__Bacteroides_caccae;
Bacteroides_salyersiae	8.25737e-06	0.000825737	2.47721e-05	0.00247721	k__Bacteria;p__Bacteroidota;c__Bacteroidia;o__Bacteroidales;f__Bacteroidaceae;g__Bacteroides;s__Bacteroides_salyersiae;
Bacteroides_nordii	8.25737e-06	0.000825737	1.65147e-05	0.00165147	k__Bacteria;p__Bacteroidota;c__Bacteroidia;o__Bacteroidales;f__Bacteroidaceae;g__Bacteroides;s__Bacteroides_nordii;
Pseudomonas_psychrotolerans	8.25737e-06	0.000825737	0	0	k__Bacteria;p__Proteobacteria;c__Gammaproteobacteria;o__Pseudomonadales;f__Pseudomonadaceae;g__Pseudomonas;s__Pseudomonas_psychrotolerans;
Staphylococcus_sciuri	8.25737e-06	0.000825737	3.30295e-05	0.00330295	k__Bacteria;p__Firmicutes;c__Bacilli;o__Staphylococcales;f__Staphylococcaceae;g__Staphylococcus;s__Staphylococcus_sciuri;
Leucobacter_sp.	8.25737e-06	0.000825737	0.000214692	0.0214692	k__Bacteria;p__Actinobacteriota;c__Actinobacteria;o__Micrococcales;f__Microbacteriaceae;g__Leucobacter;s__Leucobacter_sp.;
Variovorax_sp.	8.25737e-06	0.000825737	3.30295e-05	0.00330295	k__Bacteria;p__Proteobacteria;c__Gammaproteobacteria;o__Burkholderiales;f__Comamonadaceae;g__Variovorax;s__Variovorax_sp.;
Flavobacterium_ceti	8.25737e-06	0.000825737	0.000140375	0.0140375	k__Bacteria;p__Bacteroidota;c__Bacteroidia;o__Flavobacteriales;f__Flavobacteriaceae;g__Flavobacterium;s__Flavobacterium_ceti;
Comamonas_testosteroni	8.25737e-06	0.000825737	0.000115603	0.0115603	k__Bacteria;p__Proteobacteria;c__Gammaproteobacteria;o__Burkholderiales;f__Comamonadaceae;g__Comamonas;s__Comamonas_testosteroni;
Olsenella_sp.	8.25737e-06	0.000825737	1.65147e-05	0.00165147	k__Bacteria;p__Actinobacteriota;c__Coriobacteriia;o__Coriobacteriales;f__Atopobiaceae;g__Olsenella;s__Olsenella_sp.;
Sphingobacterium_chuzhouense	8.25737e-06	0.000825737	0.000173405	0.0173405	k__Bacteria;p__Bacteroidota;c__Bacteroidia;o__Sphingobacteriales;f__Sphingobacteriaceae;g__Sphingobacterium;s__Sphingobacterium_chuzhouense;
Thermobacillus_sp.	8.25737e-06	0.000825737	9.0831e-05	0.0090831	k__Bacteria;p__Firmicutes;c__Bacilli;o__Bacillales;f__Bacillaceae;g__Bacillus;s__Thermobacillus_sp.;
Sphingobacterium_mizutaii	8.25737e-06	0.000825737	1.65147e-05	0.00165147	k__Bacteria;p__Bacteroidota;c__Bacteroidia;o__Sphingobacteriales;f__Sphingobacteriaceae;g__Sphingobacterium;s__Sphingobacterium_mizutaii;
Bifidobacterium_bifidum	8.25737e-06	0.000825737	1.65147e-05	0.00165147	k__Bacteria;p__Actinobacteriota;c__Actinobacteria;o__Bifidobacteriales;f__Bifidobacteriaceae;g__Bifidobacterium;s__Bifidobacterium_bifidum;
Roseomonas_sp.	8.25737e-06	0.000825737	0	0	k__Bacteria;p__Proteobacteria;c__Alphaproteobacteria;o__Acetobacterales;f__Acetobacteraceae;g__Roseomonas;s__Roseomonas_sp.;
Paenibacillus_senegalensis	8.25737e-06	0.000825737	1.65147e-05	0.00165147	k__Bacteria;p__Firmicutes;c__Bacilli;o__Paenibacillales;f__Paenibacillaceae;g__Paenibacillus;s__Paenibacillus_senegalensis;
Terrabacter_sp.	8.25737e-06	0.000825737	0	0	k__Bacteria;p__Actinobacteriota;c__Actinobacteria;o__Micrococcales;f__Intrasporangiaceae;g__Terrabacter;s__Terrabacter_sp.;
Roseburia_inulinivorans	8.25737e-06	0.000825737	0	0	k__Bacteria;p__Firmicutes;c__Clostridia;o__Lachnospirales;f__Lachnospiraceae;g__Roseburia;s__Roseburia_inulinivorans;
Sphingomonas_faeni	8.25737e-06	0.000825737	8.25737e-06	0.000825737	k__Bacteria;p__Proteobacteria;c__Alphaproteobacteria;o__Sphingomonadales;f__Sphingomonadaceae;g__Sphingomonas;s__Sphingomonas_faeni;
Lactococcus_piscium	8.25737e-06	0.000825737	1.65147e-05	0.00165147	k__Bacteria;p__Firmicutes;c__Bacilli;o__Lactobacillales;f__Streptococcaceae;g__Lactococcus;s__Lactococcus_piscium;
Anaerococcus_vaginalis	8.25737e-06	0.000825737	2.47721e-05	0.00247721	k__Bacteria;p__Firmicutes;c__Clostridia;o__Peptostreptococcales-Tissierellales;f__Peptostreptococcales-Tissierellales;g__Anaerococcus;s__Anaerococcus_vaginalis;
Methanobrevibacter_smithii	8.25737e-06	0.000825737	1.65147e-05	0.00165147	k__Archaea;p__Euryarchaeota;c__Methanobacteria;o__Methanobacteriales;f__Methanobacteriaceae;g__Methanobrevibacter;s__Methanobrevibacter_smithii;
Lactococcus_garvieae	8.25737e-06	0.000825737	0	0	k__Bacteria;p__Firmicutes;c__Bacilli;o__Lactobacillales;f__Streptococcaceae;g__Lactococcus;s__Lactococcus_garvieae;
Lactobacillus_rhamnosus	8.25737e-06	0.000825737	1.65147e-05	0.00165147	k__Bacteria;p__Firmicutes;c__Bacilli;o__Lactobacillales;f__Lactobacillaceae;g__Lactobacillus;s__Lactobacillus_rhamnosus;
Saccharopolyspora_rectivirgula	8.25737e-06	0.000825737	2.47721e-05	0.00247721	k__Bacteria;p__Actinobacteriota;c__Actinobacteria;o__Pseudonocardiales;f__Pseudonocardiaceae;g__Saccharopolyspora;s__Saccharopolyspora_rectivirgula;
Dielma_sp.	8.25737e-06	0.000825737	0	0	k__Bacteria;p__Firmicutes;c__Bacilli;o__Erysipelotrichales;f__Erysipelotrichaceae;g__Dielma;s__Dielma_sp.;
bacterium_enrichment	8.25737e-06	0.000825737	1.65147e-05	0.00165147	k__Bacteria;p__Firmicutes;c__Clostridia;o__Oscillospirales;f__UCG-010;g__UCG-010;s__bacterium_enrichment;
Cellulomonas_flavigena	8.25737e-06	0.000825737	1.65147e-05	0.00165147	k__Bacteria;p__Actinobacteriota;c__Actinobacteria;o__Micrococcales;f__Cellulomonadaceae;g__Cellulomonas;s__Cellulomonas_flavigena;
Lactobacillus_plantarum	0		4.95442e-05	0.00495442	k__Bacteria;p__Firmicutes;c__Bacilli;o__Lactobacillales;f__Lactobacillaceae;g__Lactobacillus;s__Lactobacillus_plantarum;
Burkholderia_multivorans	0		8.25737e-06	0.000825737	k__Bacteria;p__Proteobacteria;c__Gammaproteobacteria;o__Burkholderiales;f__Burkholderiaceae;g__Burkholderia-Caballeronia-Paraburkholderia;s__Burkholderia_multivorans;
Lactobacillus_brevis	0		3.30295e-05	0.00330295	k__Bacteria;p__Firmicutes;c__Bacilli;o__Lactobacillales;f__Lactobacillaceae;g__Lactobacillus;s__Lactobacillus_brevis;
Cupriavidus_gilardii	0		6.60589e-05	0.00660589	k__Bacteria;p__Proteobacteria;c__Gammaproteobacteria;o__Burkholderiales;f__Burkholderiaceae;g__Cupriavidus;s__Cupriavidus_gilardii;
bacterium_enrichment	0		0.000867023	0.0867023	k__Bacteria;p__Bacteroidota;c__Bacteroidia;o__Chitinophagales;f__Chitinophagaceae;g__Taibaiella;s__bacterium_enrichment;
Herbaspirillum_sp.	0		1.65147e-05	0.00165147	k__Bacteria;p__Proteobacteria;c__Gammaproteobacteria;o__Burkholderiales;f__Oxalobacteraceae;g__Herbaspirillum;s__Herbaspirillum_sp.;
Quadrisphaera_granulorum	0		0	0	k__Bacteria;p__Actinobacteriota;c__Actinobacteria;o__Kineosporiales;f__Kineosporiaceae;g__Quadrisphaera;s__Quadrisphaera_granulorum;
Paenibacillus_vulneris	0		0	0	k__Bacteria;p__Firmicutes;c__Bacilli;o__Paenibacillales;f__Paenibacillaceae;g__Paenibacillus;s__Paenibacillus_vulneris;
Acinetobacter_variabilis	0		0	0	k__Bacteria;p__Proteobacteria;c__Gammaproteobacteria;o__Pseudomonadales;f__Moraxellaceae;g__Acinetobacter;s__Acinetobacter_variabilis;
Prevotella_buccae	0		1.65147e-05	0.00165147	k__Bacteria;p__Bacteroidota;c__Bacteroidia;o__Bacteroidales;f__Prevotellaceae;g__Prevotella;s__Prevotella_buccae;
Sphingobacterium_thalpophilum	0		9.0831e-05	0.0090831	k__Bacteria;p__Bacteroidota;c__Bacteroidia;o__Sphingobacteriales;f__Sphingobacteriaceae;g__Sphingobacterium;s__Sphingobacterium_thalpophilum;
Empedobacter_sp.	0		8.25737e-06	0.000825737	k__Bacteria;p__Bacteroidota;c__Bacteroidia;o__Flavobacteriales;f__Weeksellaceae;g__Chishuiella;s__Empedobacter_sp.;
Sphingobacterium_thermophilum	0		1.65147e-05	0.00165147	k__Bacteria;p__Bacteroidota;c__Bacteroidia;o__Sphingobacteriales;f__Sphingobacteriaceae;g__Sphingobacterium;s__Sphingobacterium_thermophilum;
Lactobacillus_acidipiscis	0		0	0	k__Bacteria;p__Firmicutes;c__Bacilli;o__Lactobacillales;f__Lactobacillaceae;g__Lactobacillus;s__Lactobacillus_acidipiscis;
Chitinophaga_sp.	0		0	0	k__Bacteria;p__Bacteroidota;c__Bacteroidia;o__Chitinophagales;f__Chitinophagaceae;g__Chitinophaga;s__Chitinophaga_sp.;
Cutibacterium_acnes	0		0	0	k__Bacteria;p__Actinobacteriota;c__Actinobacteria;o__Propionibacteriales;f__Propionibacteriaceae;g__Cutibacterium;s__Cutibacterium_acnes;
Acinetobacter_soli	0		0	0	k__Bacteria;p__Proteobacteria;c__Gammaproteobacteria;o__Pseudomonadales;f__Moraxellaceae;g__Acinetobacter;s__Acinetobacter_soli;
Thermomonas_sp.	0		0	0	k__Bacteria;p__Proteobacteria;c__Gammaproteobacteria;o__Xanthomonadales;f__Xanthomonadaceae;g__Thermomonas;s__Thermomonas_sp.;
Sphingobacterium_faecium	0		0	0	k__Bacteria;p__Bacteroidota;c__Bacteroidia;o__Sphingobacteriales;f__Sphingobacteriaceae;g__Sphingobacterium;s__Sphingobacterium_faecium;
Monoglobus_pectinilyticus	0		2.47721e-05	0.00247721	k__Bacteria;p__Firmicutes;c__Clostridia;o__Monoglobales;f__Monoglobaceae;g__Monoglobus;s__Monoglobus_pectinilyticus;
Parapedobacter_defluvii	0		0.000140375	0.0140375	k__Bacteria;p__Bacteroidota;c__Bacteroidia;o__Sphingobacteriales;f__Sphingobacteriaceae;g__Parapedobacter;s__Parapedobacter_defluvii;
Weissella_ceti	0		0	0	k__Bacteria;p__Firmicutes;c__Bacilli;o__Lactobacillales;f__Leuconostocaceae;g__Weissella;s__Weissella_ceti;
Parapedobacter_sp.	0		0.000115603	0.0115603	k__Bacteria;p__Bacteroidota;c__Bacteroidia;o__Sphingobacteriales;f__Sphingobacteriaceae;g__Olivibacter;s__Parapedobacter_sp.;
Sphingobacterium_sp.	0		5.78016e-05	0.00578016	k__Bacteria;p__Bacteroidota;c__Bacteroidia;o__Sphingobacteriales;f__Sphingobacteriaceae;g__Olivibacter;s__Sphingobacterium_sp.;
Methylopila_oligotropha	0		0	0	k__Bacteria;p__Proteobacteria;c__Alphaproteobacteria;o__Rhizobiales;f__Methylopilaceae;g__Methylopila;s__Methylopila_oligotropha;
Kineococcus_radiotolerans	0		0	0	k__Bacteria;p__Actinobacteriota;c__Actinobacteria;o__Kineosporiales;f__Kineosporiaceae;g__Kineococcus;s__Kineococcus_radiotolerans;
Bosea_sp.	0		8.25737e-06	0.000825737	k__Bacteria;p__Proteobacteria;c__Alphaproteobacteria;o__Rhizobiales;f__Beijerinckiaceae;g__Bosea;s__Bosea_sp.;
Atopobium_minutum	0		0	0	k__Bacteria;p__Actinobacteriota;c__Coriobacteriia;o__Coriobacteriales;f__Atopobiaceae;g__Atopobium;s__Atopobium_minutum;
Parabacteroides_goldsteinii	0		0	0	k__Bacteria;p__Bacteroidota;c__Bacteroidia;o__Bacteroidales;f__Tannerellaceae;g__Parabacteroides;s__Parabacteroides_goldsteinii;
Sphingomonas_sp.	0		0	0	k__Bacteria;p__Proteobacteria;c__Alphaproteobacteria;o__Sphingomonadales;f__Sphingomonadaceae;g__Sphingomonas;s__Sphingomonas_sp.;
Oxalicibacterium_faecigallinarum	0		1.65147e-05	0.00165147	k__Bacteria;p__Proteobacteria;c__Gammaproteobacteria;o__Burkholderiales;f__Oxalobacteraceae;g__Oxalicibacterium;s__Oxalicibacterium_faecigallinarum;
Alistipes_onderdonkii	0		2.47721e-05	0.00247721	k__Bacteria;p__Bacteroidota;c__Bacteroidia;o__Bacteroidales;f__Rikenellaceae;g__Alistipes;s__Alistipes_onderdonkii;
Selenomonadales_bacterium	0		6.60589e-05	0.00660589	k__Bacteria;p__Firmicutes;c__Clostridia;o__Oscillospirales;f__Oscillospirales;g__Hydrogenoanaerobacterium;s__Selenomonadales_bacterium;
Lutispora_thermophila	0		0	0	k__Bacteria;p__Firmicutes;c__Clostridia;o__Clostridia;f__Gracilibacteraceae;g__Lutispora;s__Lutispora_thermophila;
Acinetobacter_ursingii	0		0	0	k__Bacteria;p__Proteobacteria;c__Gammaproteobacteria;o__Pseudomonadales;f__Moraxellaceae;g__Acinetobacter;s__Acinetobacter_ursingii;
Psychrobacter_cibarius	0		3.30295e-05	0.00330295	k__Bacteria;p__Proteobacteria;c__Gammaproteobacteria;o__Pseudomonadales;f__Moraxellaceae;g__Psychrobacter;s__Psychrobacter_cibarius;
Bacteroides_sp.	0		0	0	k__Bacteria;p__Bacteroidota;c__Bacteroidia;o__Bacteroidales;f__Rikenellaceae;g__Alistipes;s__Bacteroides_sp.;
Lactobacillus_coryniformis	0		0	0	k__Bacteria;p__Firmicutes;c__Bacilli;o__Lactobacillales;f__Lactobacillaceae;g__Lactobacillus;s__Lactobacillus_coryniformis;
Terribacillus_goriensis	0		8.25737e-06	0.000825737	k__Bacteria;p__Firmicutes;c__Bacilli;o__Bacillales;f__Bacillaceae;g__Terribacillus;s__Terribacillus_goriensis;
Nocardioides_sp.	0		1.65147e-05	0.00165147	k__Bacteria;p__Actinobacteriota;c__Actinobacteria;o__Propionibacteriales;f__Nocardioidaceae;g__Nocardioides;s__Nocardioides_sp.;
Flavobacterium_ummariense	0		4.12868e-05	0.00412868	k__Bacteria;p__Bacteroidota;c__Bacteroidia;o__Flavobacteriales;f__Flavobacteriaceae;g__Flavobacterium;s__Flavobacterium_ummariense;
Rhodococcus_erythropolis	0		2.47721e-05	0.00247721	k__Bacteria;p__Actinobacteriota;c__Actinobacteria;o__Corynebacteriales;f__Nocardiaceae;g__Rhodococcus;s__Rhodococcus_erythropolis;
Myroides_odoratus	0		7.43163e-05	0.00743163	k__Bacteria;p__Bacteroidota;c__Bacteroidia;o__Flavobacteriales;f__Flavobacteriaceae;g__Myroides;s__Myroides_odoratus;
Flavobacterium_marinum	0		4.95442e-05	0.00495442	k__Bacteria;p__Bacteroidota;c__Bacteroidia;o__Flavobacteriales;f__Flavobacteriaceae;g__Flavobacterium;s__Flavobacterium_marinum;
Neisseria_perflava	0		2.47721e-05	0.00247721	k__Bacteria;p__Proteobacteria;c__Gammaproteobacteria;o__Burkholderiales;f__Neisseriaceae;g__Neisseria;s__Neisseria_perflava;
Brevundimonas_vesicularis	0		1.65147e-05	0.00165147	k__Bacteria;p__Proteobacteria;c__Alphaproteobacteria;o__Caulobacterales;f__Caulobacteraceae;g__Brevundimonas;s__Brevundimonas_vesicularis;
Paenibacillus_residui	0		0	0	k__Bacteria;p__Firmicutes;c__Bacilli;o__Paenibacillales;f__Paenibacillaceae;g__Paenibacillus;s__Paenibacillus_residui;
Schaalia_odontolytica	0		0	0	k__Bacteria;p__Actinobacteriota;c__Actinobacteria;o__Actinomycetales;f__Actinomycetaceae;g__Actinomyces;s__Schaalia_odontolytica;
Azospirillum_lipoferum	0		8.25737e-06	0.000825737	k__Bacteria;p__Proteobacteria;c__Alphaproteobacteria;o__Azospirillales;f__Azospirillaceae;g__Azospirillum;s__Azospirillum_lipoferum;
Nocardioides_exalbidus	0		0	0	k__Bacteria;p__Actinobacteriota;c__Actinobacteria;o__Propionibacteriales;f__Nocardioidaceae;g__Nocardioides;s__Nocardioides_exalbidus;
Dokdonella_koreensis	0		0	0	k__Bacteria;p__Proteobacteria;c__Gammaproteobacteria;o__Xanthomonadales;f__Rhodanobacteraceae;g__Dokdonella;s__Dokdonella_koreensis;
Anaerostipes_hadrus	0		4.95442e-05	0.00495442	k__Bacteria;p__Firmicutes;c__Clostridia;o__Lachnospirales;f__Lachnospiraceae;g__Anaerostipes;s__Anaerostipes_hadrus;
Lactobacillus_songhuajiangensis	0		0	0	k__Bacteria;p__Firmicutes;c__Bacilli;o__Lactobacillales;f__Lactobacillaceae;g__Lactobacillus;s__Lactobacillus_songhuajiangensis;
Spirosoma_oryzae	0		0	0	k__Bacteria;p__Bacteroidota;c__Bacteroidia;o__Cytophagales;f__Spirosomaceae;g__Spirosoma;s__Spirosoma_oryzae;
Bdellovibrio_sp.	0		4.12868e-05	0.00412868	k__Bacteria;p__Bdellovibrionota;c__Bdellovibrionia;o__Bdellovibrionales;f__Bdellovibrionaceae;g__Bdellovibrio;s__Bdellovibrio_sp.;
Clostridium_argentinense	0		0	0	k__Bacteria;p__Firmicutes;c__Clostridia;o__Clostridiales;f__Clostridiaceae;g__Clostridium_sensu_stricto_13;s__Clostridium_argentinense;
Cytophaga_sp.	0		0	0	k__Bacteria;p__Bacteroidota;c__Bacteroidia;o__Flavobacteriales;f__Flavobacteriaceae;g__Flavobacterium;s__Cytophaga_sp.;
Novosphingobium_rosa	0		0	0	k__Bacteria;p__Proteobacteria;c__Alphaproteobacteria;o__Sphingomonadales;f__Sphingomonadaceae;g__Novosphingobium;s__Novosphingobium_rosa;
Tuberibacillus_calidus	0		0	0	k__Bacteria;p__Firmicutes;c__Bacilli;o__Bacillales;f__Sporolactobacillaceae;g__Tuberibacillus;s__Tuberibacillus_calidus;
Peredibacter_starrii	0		0	0	k__Bacteria;p__Bdellovibrionota;c__Bdellovibrionia;o__Bacteriovoracales;f__Bacteriovoracaceae;g__Peredibacter;s__Peredibacter_starrii;
Collinsella_tanakaei	0		4.12868e-05	0.00412868	k__Bacteria;p__Actinobacteriota;c__Coriobacteriia;o__Coriobacteriales;f__Coriobacteriaceae;g__Collinsella;s__Collinsella_tanakaei;
Bacillus_badius	0		1.65147e-05	0.00165147	k__Bacteria;p__Firmicutes;c__Bacilli;o__Bacillales;f__Bacillaceae;g__Bacillus;s__Bacillus_badius;
Lacibacterium_aquatile	0		0	0	k__Bacteria;p__Proteobacteria;c__Alphaproteobacteria;o__Elsterales;f__Elsteraceae;g__Lacibacterium;s__Lacibacterium_aquatile;
Ruminiclostridium_cellobioparum	0		0	0	k__Bacteria;p__Firmicutes;c__Clostridia;o__Clostridia;f__Hungateiclostridiaceae;g__Ruminiclostridium;s__Ruminiclostridium_cellobioparum;
Lachnospiraceae_bacterium	0		0	0	k__Bacteria;p__Firmicutes;c__Clostridia;o__Lachnospirales;f__Lachnospiraceae;g__Epulopiscium;s__Lachnospiraceae_bacterium;
Chryseobacterium_hispanicum	0		0	0	k__Bacteria;p__Bacteroidota;c__Bacteroidia;o__Flavobacteriales;f__Weeksellaceae;g__Chryseobacterium;s__Chryseobacterium_hispanicum;
Ancylobacter_sp.	0		8.25737e-06	0.000825737	k__Bacteria;p__Proteobacteria;c__Alphaproteobacteria;o__Rhizobiales;f__Xanthobacteraceae;g__Ancylobacter;s__Ancylobacter_sp.;
Saccharopolyspora_hordei	0		0	0	k__Bacteria;p__Actinobacteriota;c__Actinobacteria;o__Pseudonocardiales;f__Pseudonocardiaceae;g__Saccharopolyspora;s__Saccharopolyspora_hordei;
Alistipes_sp.	0		0	0	k__Bacteria;p__Bacteroidota;c__Bacteroidia;o__Bacteroidales;f__Rikenellaceae;g__Alistipes;s__Alistipes_sp.;
Cutibacterium_avidum	0		0	0	k__Bacteria;p__Actinobacteriota;c__Actinobacteria;o__Propionibacteriales;f__Propionibacteriaceae;g__Cutibacterium;s__Cutibacterium_avidum;
Lactobacillus_farciminis	0		0	0	k__Bacteria;p__Firmicutes;c__Bacilli;o__Lactobacillales;f__Lactobacillaceae;g__Lactobacillus;s__Lactobacillus_farciminis;
Nakamurella_multipartita	0		0	0	k__Bacteria;p__Actinobacteriota;c__Actinobacteria;o__Frankiales;f__Nakamurellaceae;g__Nakamurella;s__Nakamurella_multipartita;
Sphingobacteriales_bacterium	0		2.47721e-05	0.00247721	k__Bacteria;p__Bacteroidota;c__Bacteroidia;o__Chitinophagales;f__Chitinophagaceae;g__Parasegetibacter;s__Sphingobacteriales_bacterium;
Anaerofustis_sp.	0		1.65147e-05	0.00165147	k__Bacteria;p__Firmicutes;c__Clostridia;o__Eubacteriales;f__Anaerofustaceae;g__Anaerofustis;s__Anaerofustis_sp.;
Agromyces_sp.	0		2.47721e-05	0.00247721	k__Bacteria;p__Actinobacteriota;c__Actinobacteria;o__Micrococcales;f__Microbacteriaceae;g__Agromyces;s__Agromyces_sp.;
Planomicrobium_sp.	0		0	0	k__Bacteria;p__Firmicutes;c__Bacilli;o__Bacillales;f__Planococcaceae;g__Planomicrobium;s__Planomicrobium_sp.;
Alcaligenes_faecalis	0		2.47721e-05	0.00247721	k__Bacteria;p__Proteobacteria;c__Gammaproteobacteria;o__Burkholderiales;f__Alcaligenaceae;g__Alcaligenes;s__Alcaligenes_faecalis;
Paenibacillus_agarexedens	0		0	0	k__Bacteria;p__Firmicutes;c__Bacilli;o__Paenibacillales;f__Paenibacillaceae;g__Paenibacillus;s__Paenibacillus_agarexedens;
Streptococcus_sp.	0		8.25737e-06	0.000825737	k__Bacteria;p__Firmicutes;c__Bacilli;o__Lactobacillales;f__Streptococcaceae;g__Streptococcus;s__Streptococcus_sp.;
Aliidongia_dinghuensis	0		0	0	k__Bacteria;p__Proteobacteria;c__Alphaproteobacteria;o__Elsterales;f__Elsteraceae;g__Aliidongia;s__Aliidongia_dinghuensis;
Alcanivorax_pacificus	0		8.25737e-06	0.000825737	k__Bacteria;p__Proteobacteria;c__Gammaproteobacteria;o__Oceanospirillales;f__Alcanivoracaceae1;g__Alcanivorax;s__Alcanivorax_pacificus;
Hyphomicrobium_vulgare	0		0	0	k__Bacteria;p__Proteobacteria;c__Alphaproteobacteria;o__Rhizobiales;f__Hyphomicrobiaceae;g__Hyphomicrobium;s__Hyphomicrobium_vulgare;
Mucilaginibacter_daejeonensis	0		0	0	k__Bacteria;p__Bacteroidota;c__Bacteroidia;o__Sphingobacteriales;f__Sphingobacteriaceae;g__Mucilaginibacter;s__Mucilaginibacter_daejeonensis;
Prevotella_melaninogenica	0		0	0	k__Bacteria;p__Bacteroidota;c__Bacteroidia;o__Bacteroidales;f__Prevotellaceae;g__Prevotella;s__Prevotella_melaninogenica;
Saccharopolyspora_rectivirgula	0		2.47721e-05	0.00247721	k__Bacteria;p__Actinobacteriota;c__Actinobacteria;o__Pseudonocardiales;f__Pseudonocardiaceae;g__Pseudonocardiaceae;s__Saccharopolyspora_rectivirgula;
Akkermansia_muciniphila	0		0	0	k__Bacteria;p__Verrucomicrobiota;c__Verrucomicrobiae;o__Verrucomicrobiales;f__Akkermansiaceae;g__Akkermansia;s__Akkermansia_muciniphila;
Flavobacteriia_bacterium	0		2.47721e-05	0.00247721	k__Bacteria;p__Bacteroidota;c__Bacteroidia;o__Flavobacteriales;f__Crocinitomicaceae;g__Fluviicola;s__Flavobacteriia_bacterium;
Lactobacillus_oryzae	0		0	0	k__Bacteria;p__Firmicutes;c__Bacilli;o__Lactobacillales;f__Lactobacillaceae;g__Lactobacillus;s__Lactobacillus_oryzae;
[truncated: 16 more rows]
